# Supplementary material for: Genomic copy number and expression patterns in testicular germ cell tumours
Source: Br J Cancer. 2007 Dec 4;97(12):1707–12. doi: 10.1038/sj.bjc.6604079 (PMC2360290; doi:10.1038/sj.bjc.6604079)
Supplement: Supplementary Tables [file 6604079x1.xls]

## Sheet: Supplementary Table 1
Case Identifier	Histology	CGH	Previously Published CGH data	CESH
1	SE		Summersgill et al 1998a
2	SE		Summersgill et al 2001
3	SE
8	SE		Summersgill et al 1998a
11	SE
14	SE
18	SE		Summersgill et al 1998a
19	SE		Summersgill et al 1998a
21	SE
24	SE
25	SE
28	SE
33	SE		Summersgill et al 1998a
37	SE		Summersgill et al 1998a
38	SE		Summersgill et al 2001
42	SE
44	SE		Summersgill et al 1998a
51	SE
52	SE
312793	SE
LOO-59	SE
LOO-89	SE
LOO-90	SE
T93-614	SE
T95-2575	SE
L99-82	SE
4	CT-SE+MTU		Summersgill et al 2001
10	CT-SE+MTI		Summersgill et al 1998a
15	CT-SE+EC
20	CT-SE+MTI
31	CT-SE+MTI
34	CT-SE+MTU		Summersgill et al 1998a
6	NS-MTI
13	NS-MTD		Summersgill et al 1998a
17	NS-MTD
23	NS-MTI
26	NS-MTU		Summersgill et al 1998a
29	NS-MTD
30	NS-MTU
32	NS-MTU		Summersgill et al 1998a
35	NS-MTI		Summersgill et al 1998a
36	NS-MT		Summersgill et al 1998a
39	NS-MTI		Summersgill et al 1998a
40	NS-MTD
46	NS-MTI		Summersgill et al 1998a
47	NS-MTD		Summersgill et al 1998a
48	NS-MTI		Summersgill et al 1998a
50	NS-MTI
53	NS-MTI
54	NS-MTU
T92-5762	NS-MTU
T92-5207	NS-MTU
L99-20	NS-MTU
304364	NS-MTD
318958	NS-MTU
311196	NS-MTU
GCT27	Cell line EC
GCT44	Cell line YS
Tera1	Cell line EC
Tera2	Cell line EC
NTERA2	Cell line EC
H12.1	Cell line EC
SUSA	Cell line EC		Summersgill et al 1998b
577MF	Cell line Teratoma
2102Ep	Cell line EC
TCam2	Cell line SE		Goddard et al 2007
LO3-242	SSE		Looijenga et al 2006
T96-642	SSE		Looijenga et al 2006
T94-8444	SSE		Looijenga et al 2006
T94-7593	SSE		Looijenga et al 2006
T93-8743	SSE		Looijenga et al 2006
Supplementary Table 1. Sample information
SE; Seminoma. NS; Nonseminoma. CT; Combined tumour. MTU; Malignant teratoma undifferentiated. MTI; Malignant tereatoma intermediate. MTD; Malignant teratoma differentiated. EC; Embryonal carcinoma. YS; Yolk sac tumour.

## Sheet: Supplementary Table 2
SE CGH
Gain	Peak	Frequency		Loss	Peak	Frequency
1q22-1q24	1q22	46		4q13.1-q35	4q26-q27	58
2q31	2q31	42		5q15-q35.5	5q15-q23	42
7p22-q36	7p14	65		5q15-q35.5	5q34-q35.3	50
7p22-q36	7q21.1-q21.3	58		11q12-q25	11q22.1-q22.3	58
8p22-q24.3	8q12	58		13q12.1-q34	13q22.1-q22.3	58
8p22-q24.3	8q24.1	65		18p11.32-p11.2	18p11.32-p11.2	46
12p13.3-q13.3	12p13.3-p11	100		18q12.1-q23	18q21.1-q21.3	45
21q11-q22.3	21q21-q22.1	54
Xp22.3-p22.1	Xp22.1	45
Xp11.4-p11.3	Xp11.4-p11.3	42
Xq13.3-q28	Xq22.3	54
CT CGH
Gain	Peak	Frequency		Loss	Peak	Frequency
1q21.2-q24		50		4p16-p12		50
2p25.3-p21		50		4q13.1-q35		40
7p22-p21.1		67		5p15.3-q13.3		67
7q11.21-q31.3		50		11p15.5-q25		67
8q11-q24.3	8q11-q23.3	83		13q12.1-13q34		40
12p13.3-q11	12p13.3-p11	100		18p11.32-q23		67
12q21.2-q24		50
21q11-q22.3		83
NS CGH
Gain	Peak	Frequency		Loss	Peak	Frequency
2q24.1-q31		42		4p15		42
7p22-q36		63		4q22-q24		42
8q12-q24.3	8q23.1-q23.3	70		4q27-q32	4q28	46
12p13.3-p11	12p13.3-p11	100		5q14-q21.1	5q14	50
12q13.1-q13.3		42		5q22		42
12q15-q21.3	12q21.2	42		5q31		42
Xp21.3-q28	Xp21.3	46		18p11.2-q23	18q12.1-q12.3	50
Xp21.3-q28	Xq21.1	63		18p11.2-q23	18q22.1-q22.3	50
Xp21.3-q28	Xq23-q26	54
Cell line CGH
Gain	Peak	Frequency		Loss	Peak	Frequency
1p34.3-p32.1	1p32.3-p32.1	57		2q12-q37.3	2q14.1	57
1q21.3-q44	1q32.1-q41	86		2q12-q37.3	2q32.3	57
2p21-p16.3		43		4p14		43
3p26-p21.2		43		4q12-q35	4q.32-q35	86
7p22-q11.23	7p22-p15.1	71		6q12-q21		43
12p13.3-q24.33	12p13.3-12p11	100		6q24-q27		57
17p13-q25	17q21.3-q25	71		9p21.3-q22.2		43
20q1.2-q12		43		9q31-q33		57
21q11-q22.3		43		10p15-q22.3	10q11-q22.3	57
Xp21.3		71		15q11-q26.3	15q15-q24	57
Xp11.4-q27	Xp11.4	71		18q11-q12.2		43
				18q21.2-q23		43
				21q11-q22.3		43
				22q11-q13.3		86

## Sheet: Supplementary Table 3
SE CESH
Gain	Peak	Frequency		Loss	Peak	Frequency
2q22-q31	2q24.1	57		1p32.3		43
4p13-q13.3		43		2q34		43
6q13-q21	6q13-q16.3	57		3p21.3		43
6q22.3		57		5p13.3-p13.1		43
7p15.3-p13		43		7q34-q36		43
8q13-q21.3	8q21.1	71		9p12		57
12p13.3-p11	12p12.3-p11	100		9q33		57
13q21.1		57		11p15.1		57
14q31		43		11q24-q25		43
21q11		43		15q11		43
Xp22.1-p21.3	Xp21.3	71		16p12		43
Xp11.4-q21.1	Xp11.4-p11.3	57		16q21-q24	16q23	71
	Xq13.2-q21.1	57		18p11.31-p11.2	18p11.2	57
Xq22.1-q23		43		18q21.1-q21.3		57
Xq26-q27		43		19p13.3-p13.1	19p13.2	57
				19q13.1-q13.4	19q13-q13.2	57
				22q11-q13.3	22q11	71
NS CESH
Gain	Peak	Frequency		Loss	Peak	Frequency
4q12		43		2q33		57
6q16.1-q22.3		43		5q13.1-q13.3		43
7p21.2-p21.1		43		11q23.1-q24		43
8q13-q22.3	8q21.3	57		17p13-p11		43
12p13.3-p11	12p13.1-p11	86		17q21.1-q21.3		43
Xp11.22-p11.21		43		19q13.1		43
Xq13.2		43
Xq21.1-q24	Xq22.1	57
NS cell ine CESH
Gain	Peak	Frequency		Loss	Peak	Frequency
1q21.2-q22		44		2q31-q37.3	2q36	89
1q32.1-32.3		44		4q28		44
12p13.3-p11	12p12.3-p11	100		5q23.3		56
Xp21.3-p11.21	Xp21.3	78		6q23.1-q27	6q24	78
	Xp11.4	78		7q32-q36	7q33-q35	56
Xq21.1		44		8q24.1		56
Xq27		44		9q31-q33	9q31	67
				10p12.3-p11		44
				10q22.1-q26.3	10q25.1-q25.3	56
				13q32-q34	13q33	56
				18q21.1-q21.3		56
SSE CESH
Gain	Peak	Frequency		Loss	Peak	Frequency
1q31.1		40		1p36.2-p34.1	1p36.1	80
2q31		60		1q21.3-q23	1q21.3-q22	60
3q25.1-q25.3		40		1q41-q42.2		40
4p14		40		2q11.2-q21.3		60
4q12-q33	4q12	80		3p21.3-p21.1	3p21.2	60
	4q22	80		6p22.3-p21.3		40
	4q28	60		7q11.23		60
	4q31.2	60		9p12		40
5p14.2-q12	5p12	60		11p15.1		60
5q15-q23.3		60		12p13.3-12p11	12p12.1	80
6q12.2-q22.3	6q12.2-q15	80		12q24.2-q24.33		40
	6q22.3	80		15q24		40
7q22-q31.3	7q31.3	60		16p13.3-p11		60
8q13		40		16q22.2-q24	16q23	80
8q22.1-22.3		60		17p13-p11	17p13	80
9p22		60		19p13.1-13.4	19p13.1-p13.3	80
9p21.1		80		20q11.2		40
11p14.1		40		20q13.1-q13.3		40
12q21.1-21.2		40		22q11.22-q13.3		80
13q21.1-21.3		80
13q22.2		80
18q11-q12.3	18q21.1-q21.3	60
Xp21.3		60
Xp11.4-p11.3	Xp11.3	60

## Sheet: Supplementary Table 4
0	RH1	RH2	RH2 CESH	RH3	RH4	RH4 CESH	RH5	RH6	RH6 CESH	RH8	RH9	RH10	RH11	RH13	RH13 CESH	RH14	RH15	RH16	RH17	RH18	RH19	RH20	RH21	RH23	RH24	RH24 CESH	RH25	RH26	RH28	RH29	RH30	RH30 CESH	RH31	RH32	RH33	RH33 CESH	RH34	RH35	RH36	RH37	RH38	RH38 CESH	RH39	RH40	RH42	RH44	RH46	RH47	RH48
0	SE	SE		SE	NS		SE	NS		SE	NS+MTD	CT-SE+MTI	SE	NS-MTD		SE	CT-SE+EC	CT-SE+MTI	NS-MTD	SE	SE	CT-SE+MTI,YS	SE	NS	SE		SE	NS-MTU	SE	NS-MTD	NS-MTU		CT-SE+MTI	NS-MTU	SE		CT-SE+MTU	NS-MTI	NS-MT	SE	SE		NS	NS	SE	SE	NS	NS-MTD	NS-MTI
0	0	0		0	0		0	0		0	0	0	0	0		0	0	0	0	0	0	0	0	0	0		0	0	0	0	0		0	0	0		0	0	0	0	0		0	0	0	0	0	0	0
1p36.3	0	0	0	0	0	0	0	0	2	0	0	0	0	2	0	0	0	0	0	0	0	0	0	0	0	0	0	2	0	0	1	0	0	1	2	0	2	0	2	2	1	0	2	2	0	2	0	2	0
1p36.2	0	0	0	0	0	0	0	0	2	0	0	0	0	2	0	0	0	0	0	0	0	0	0	0	0	0	0	2	0	0	1	0	0	1	2	0	2	0	2	2	1	0	2	2	0	2	0	2	0
1p36.1	0	0	0	0	0	0	0	0	2	0	0	0	0	2	0	0	0	0	0	0	0	0	0	0	0	0	0	2	0	0	1	0	0	1	2	0	2	0	2	2	1	1	2	2	0	2	0	2	0
1p35	0	0	0	0	0	0	0	0	2	0	0	0	0	2	0	0	0	0	0	0	0	0	0	0	0	0	0	2	0	0	1	0	0	1	2	0	2	0	2	2	1	1	2	2	0	2	0	2	0
1p34.3	0	0	0	0	0	0	0	0	2	0	0	0	0	2	0	0	0	0	0	0	0	0	0	0	0	0	0	2	0	0	1	0	0	1	2	0	2	0	2	2	1	0	2	2	0	2	0	2	0
1p34.2	0	0	0	0	0	0	0	0	2	0	0	0	0	2	0	0	0	0	0	0	0	0	0	0	0	0	0	2	0	0	1	0	1	1	2	0	2	0	2	2	1	0	2	2	0	2	0	2	0
1p34.1	0	0	0	0	0	0	0	0	2	0	0	0	0	2	0	0	0	0	0	0	0	0	0	0	0	0	0	2	0	0	1	0	1	0	2	0	2	0	2	2	1	0	2	2	0	2	0	2	0
1p33	0	0	0	0	0	0	0	1	2	0	0	0	0	2	0	0	0	0	0	0	0	0	0	0	0	0	0	2	0	0	1	0	1	0	2	2	2	0	2	2	1	0	2	2	0	2	0	2	0
1p32	0	0	0	0	0	0	0	1	2	0	0	0	0	2	0	0	0	0	0	0	0	0	0	0	0	0	0	2	0	0	1	0	1	0	2	2	2	0	2	2	1	2	2	2	0	2	0	2	0
1p31.3	0	0	0	0	0	0	0	1	0	0	0	0	0	0	0	0	0	1	0	0	1	2	0	0	0	0	0	2	0	2	0	0	1	0	2	0	1	0	0	2	1	0	1	0	0	2	0	0	1
1p31.2	0	0	0	0	0	0	0	1	0	0	0	0	0	0	0	0	0	1	0	0	1	2	0	0	0	0	0	2	0	2	0	0	1	0	2	0	1	0	0	2	1	0	1	0	0	2	0	0	1
1p31.1	0	1	0	0	0	0	0	1	0	0	0	0	0	0	0	0	0	1	0	0	1	2	0	0	0	0	0	2	0	2	0	0	1	0	2	2	1	0	0	2	1	2	1	0	0	2	0	0	1
1p22	0	1	1	0	0	0	0	1	0	0	0	0	0	0	0	0	0	1	0	0	1	2	0	0	0	0	0	2	0	2	0	0	1	0	2	0	1	0	0	2	0	0	1	0	0	2	0	0	1
1p21	0	0	0	0	0	0	0	0	0	0	0	0	0	0	0	0	0	1	0	0	1	0	0	0	0	0	0	0	0	0	0	0	0	0	2	0	1	0	0	0	0	0	0	0	0	0	0	0	0
1p13	0	0	0	0	0	0	0	0	0	0	0	0	0	0	0	0	0	0	0	0	1	0	0	0	0	0	0	0	0	0	0	0	0	0	2	0	1	0	0	0	0	0	0	0	0	0	0	0	0
1q21	0	1	0	0	1	0	1	1	2	0	0	1	0	1	0	1	0	1	0	1	1	1	0	0	0	0	0	0	0	0	0	0	0	0	1	2	0	0	1	1	0	2	0	0	0	0	0	0	0
1q22	0	1	0	0	1	0	1	1	0	0	0	1	0	1	0	1	0	1	0	1	1	1	0	0	0	0	0	0	0	0	0	0	0	0	1	2	0	0	1	1	1	2	0	0	0	0	0	0	0
1q23	0	1	0	0	1	0	1	1	0	0	0	1	0	1	0	1	0	1	0	1	1	1	0	0	0	0	0	0	0	0	0	0	0	0	1	2	0	0	1	1	0	2	0	0	0	0	0	0	0
1q24	0	0	0	0	1	0	1	1	0	0	0	1	0	1	0	1	0	1	0	1	1	1	0	0	0	0	0	0	0	0	0	0	0	0	1	2	0	0	1	1	0	2	0	0	0	0	0	0	0
1q25	0	0	0	0	1	0	1	1	0	0	0	1	0	1	0	1	0	1	0	1	1	0	0	0	0	0	0	0	0	0	0	0	0	0	1	1	0	0	1	0	0	0	0	0	0	0	0	0	0
1q31	0	0	0	0	1	0	1	1	1	0	0	1	0	1	0	1	0	1	0	1	1	0	0	0	0	0	0	0	0	0	0	0	0	0	1	1	0	0	1	0	0	0	0	0	0	0	0	1	1
1q32	0	0	0	0	1	0	1	1	1	0	0	1	0	1	0	1	0	1	0	1	0	0	2	0	0	0	0	0	0	0	1	0	0	0	1	0	0	0	1	0	1	0	0	0	0	0	0	1	1
1q41	0	0	0	0	1	1	1	1	0	0	0	1	0	0	0	1	0	1	0	1	0	0	0	0	0	0	0	0	0	0	1	0	0	0	1	1	0	0	1	0	1	0	0	0	0	0	0	0	0
1q42	0	1	1	0	1	1	1	1	0	0	0	1	0	0	0	1	0	1	0	1	0	0	0	0	0	0	0	0	0	0	1	0	0	0	1	0	0	0	1	0	0	0	0	0	0	0	0	0	0
1q43	0	1	1	0	1	1	1	1	0	0	0	1	0	0	0	1	0	1	0	1	0	0	0	0	0	0	0	0	0	0	1	0	0	0	1	0	0	0	1	0	0	0	0	0	0	0	0	0	0
1q44	0	1	1	0	1	1	1	1	0	0	0	1	0	0	0	1	0	1	0	1	0	0	0	0	0	0	0	0	0	0	1	0	0	0	1	0	0	0	1	0	0	0	0	0	0	0	0	0	0
2p25	0	0	0	0	0	0	0	0	0	0	0	1	0	0	0	0	1	0	0	1	0	1	0	0	0	0	0	0	0	0	0	0	0	1	0	0	0	0	0	0	0	0	0	0	0	0	0	0	0
2p24	0	0	2	0	0	0	0	0	0	0	0	1	0	0	0	0	1	0	0	1	0	1	0	0	0	0	0	1	0	0	0	0	0	1	0	0	0	0	0	1	2	0	0	0	0	1	0	0	0
2p23	0	0	0	0	0	0	0	0	0	0	0	1	0	0	0	0	1	0	0	1	0	1	0	0	0	0	0	1	0	0	1	0	0	1	0	0	0	0	0	1	0	0	0	0	0	1	0	0	0
2p22	0	0	0	0	0	0	0	0	1	0	0	1	0	0	0	0	1	0	0	1	0	1	0	0	0	0	0	0	0	0	1	0	0	1	0	0	0	0	0	1	0	2	1	0	0	0	0	0	0
2p21	0	0	1	0	0	0	0	0	0	0	0	1	0	0	0	0	1	0	0	1	0	1	0	0	0	0	0	0	0	0	1	0	0	1	0	0	0	0	0	1	0	0	1	0	0	0	0	0	0
2p16.3	0	0	1	0	0	0	0	0	0	0	0	1	0	0	0	0	0	0	0	0	0	1	0	0	0	0	0	0	0	0	0	0	0	1	0	0	0	0	0	1	0	0	1	0	0	0	0	0	1
2p16.2	0	0	0	0	0	0	0	0	0	0	0	1	0	0	0	0	0	0	0	0	0	1	0	0	0	0	0	0	0	0	0	0	0	1	0	0	0	0	0	1	0	0	1	0	0	0	0	0	1
2p16.1	0	0	0	0	0	0	0	0	0	0	0	1	0	0	0	0	0	0	0	0	0	1	0	0	0	0	0	0	0	0	0	0	0	1	0	0	0	0	0	1	0	0	1	0	0	0	0	0	1
2p15	0	0	0	0	0	0	0	0	0	0	0	1	0	0	0	0	0	0	0	0	0	0	0	0	0	0	0	0	0	0	0	0	0	1	0	0	0	0	0	1	0	0	1	0	0	0	0	0	1
2p14	0	0	0	0	0	0	0	0	0	0	0	1	0	0	0	0	0	0	0	0	0	0	0	0	0	0	0	0	0	0	0	0	0	1	0	0	0	0	0	1	0	0	1	0	0	0	0	0	1
2p13	0	0	0	0	0	0	0	0	0	0	0	1	0	0	0	0	0	0	0	0	0	0	0	0	0	0	0	0	0	2	0	0	0	1	0	0	0	0	0	1	0	0	1	0	0	0	0	0	1
2p12	0	0	0	0	0	0	0	0	1	0	0	0	0	0	0	0	0	0	0	0	0	0	0	0	0	0	0	0	0	2	0	0	0	1	0	0	0	0	0	1	0	0	0	0	0	0	0	0	0
2p11	0	0	0	0	0	0	0	0	0	0	0	0	0	0	0	0	0	0	0	0	0	0	0	0	0	0	0	0	0	2	0	0	0	1	0	0	0	0	0	1	0	0	0	0	0	0	0	0	0
2q11.2	0	0	0	0	0	0	0	1	0	1	0	0	0	1	0	1	0	0	0	0	0	2	0	0	0	0	0	0	0	2	0	0	0	1	0	0	0	0	0	0	0	2	0	0	0	0	0	0	0
2q12	0	0	0	0	0	0	0	1	0	1	0	0	0	1	0	1	0	0	0	0	0	2	0	0	0	0	0	0	0	2	0	0	0	1	0	0	0	0	0	0	0	2	0	0	0	0	0	0	0
2q13	0	0	0	0	0	0	0	1	0	1	0	0	0	1	0	1	0	0	0	0	0	2	0	0	0	0	0	0	0	2	0	0	0	1	0	0	0	0	0	0	0	0	0	0	0	0	0	0	0
2q14.1	0	0	0	0	0	0	0	1	0	1	0	0	0	1	0	1	0	0	0	0	0	2	0	0	0	0	0	0	0	2	0	0	0	1	0	0	0	0	0	0	0	0	0	0	0	0	0	0	0
2q14.2	0	0	0	0	0	0	0	1	0	1	0	0	0	1	0	1	0	0	0	0	0	2	0	0	0	0	0	0	0	2	0	0	0	1	0	0	0	0	0	0	0	0	0	0	0	0	0	0	0
2q14.3	0	0	0	0	0	0	0	1	0	1	0	0	0	1	0	1	0	0	0	0	0	2	0	0	0	0	0	0	0	2	0	0	0	1	0	0	0	0	0	0	0	1	0	0	0	0	0	0	0
2q21	0	0	0	0	0	0	0	1	0	1	0	0	0	1	0	1	0	0	0	0	0	2	0	0	0	0	0	0	0	2	0	0	0	1	0	2	0	0	0	0	0	1	0	0	0	0	0	0	0
2q22	0	0	1	0	0	0	0	1	1	1	1	0	0	1	0	1	0	0	0	1	0	2	1	0	0	0	1	1	0	2	1	0	1	1	0	0	1	0	0	0	0	1	1	0	0	1	0	0	1
2q23	0	0	1	0	0	0	0	1	1	1	1	0	0	1	0	1	0	0	0	1	0	2	1	0	0	0	1	1	0	2	1	0	1	1	0	0	1	0	0	0	0	1	1	0	0	1	0	0	1
2q24	0	0	1	0	0	0	0	1	1	1	1	0	0	1	0	1	0	0	0	1	0	2	1	0	0	0	1	1	0	2	1	2	1	1	0	0	1	0	0	0	0	1	1	0	0	1	0	0	1
2q31	0	0	1	0	0	0	0	1	1	1	1	0	0	1	0	1	0	0	0	1	0	2	1	0	0	0	1	1	0	2	1	2	1	1	0	0	1	0	0	0	0	1	1	0	0	1	0	0	1
2q32	0	0	1	0	0	2	0	1	0	0	1	0	0	0	0	0	0	0	0	0	0	2	1	0	0	0	1	1	0	2	1	2	1	0	0	0	0	0	0	0	1	0	0	0	0	0	0	0	1
2q33	0	0	1	0	0	2	0	1	2	0	0	0	0	0	0	0	0	0	0	0	0	2	0	0	0	0	0	0	0	2	1	2	1	0	0	2	0	0	0	0	1	0	0	0	0	0	0	0	0
2q34	0	0	2	0	0	0	0	1	0	0	0	0	0	0	0	0	0	0	0	0	0	2	0	0	0	2	0	0	0	2	1	2	1	0	0	2	0	0	0	0	1	0	0	0	0	0	0	1	1
2q35	0	0	0	0	0	0	0	1	0	0	0	0	0	0	0	0	0	0	0	0	0	2	0	0	0	2	0	0	0	2	1	2	1	0	0	2	0	0	0	0	1	0	0	0	0	0	0	1	1
2q36	0	0	0	0	0	0	0	1	2	0	0	0	0	0	0	0	0	0	0	0	0	2	0	0	0	2	0	0	0	2	1	2	1	0	0	2	0	0	0	0	1	0	0	0	0	0	0	1	1
2q37	0	0	0	0	0	0	0	1	0	0	0	0	0	0	0	0	0	0	0	0	0	2	0	0	0	0	0	0	0	2	1	2	1	0	0	2	0	0	0	0	1	0	0	0	0	0	0	1	1
3p26	0	0	0	0	0	0	0	0	0	0	0	0	0	0	0	1	0	0	0	0	0	0	2	0	0	0	0	0	0	0	0	0	1	2	0	0	0	0	0	0	0	2	0	0	0	0	0	0	0
3p25	0	0	0	0	0	0	0	0	0	0	0	0	0	0	0	1	0	0	0	0	0	0	2	0	0	0	0	0	0	0	0	0	1	2	0	0	0	0	0	0	0	0	0	0	0	0	0	0	0
3p24	0	0	0	0	0	0	0	0	0	0	0	0	0	0	0	1	0	0	0	2	0	0	2	0	0	0	0	0	0	0	0	0	1	2	0	0	0	0	0	0	0	0	0	0	0	0	0	0	0
3p23	0	0	0	0	0	0	0	0	0	0	0	0	0	0	0	1	0	0	0	2	0	0	2	0	0	0	0	0	0	0	0	0	1	2	0	0	0	0	0	0	0	0	0	0	0	0	0	0	0
3p22	0	0	0	0	0	0	0	0	0	0	0	0	0	2	0	1	0	0	0	2	0	0	2	0	0	0	0	0	0	0	0	0	1	2	0	0	0	0	0	0	0	0	0	0	0	0	0	0	0
3p21.3	0	0	2	0	0	0	0	0	2	0	0	0	0	2	0	1	0	0	0	2	0	0	2	0	0	0	0	0	0	0	0	0	1	2	0	0	0	0	0	0	0	2	0	0	0	0	0	1	1
3p21.2	0	2	2	0	0	0	0	0	2	0	0	0	0	2	0	1	0	0	0	2	0	0	2	0	0	0	0	0	0	0	0	0	1	2	0	0	0	0	0	0	2	0	0	0	0	0	0	1	1
3p21.1	0	2	2	0	0	0	0	0	2	0	0	0	0	2	0	1	0	0	0	2	0	0	2	0	0	0	0	0	0	0	0	0	1	2	0	0	0	0	0	0	2	0	0	0	0	0	0	1	1
3p14	0	2	0	0	0	0	0	0	1	0	0	0	0	2	0	1	0	0	0	2	0	0	2	0	0	0	0	0	0	0	0	0	0	2	0	1	0	0	0	0	2	0	0	0	1	0	0	0	1
3p13	0	0	0	0	0	0	0	0	0	0	0	0	0	0	0	1	0	0	0	2	0	0	2	0	0	0	0	0	0	0	0	0	0	2	0	1	0	0	0	0	2	0	0	0	1	0	0	0	1
3p12	0	0	0	0	0	0	0	0	0	0	0	0	0	0	0	1	0	0	0	2	0	0	2	0	0	0	0	0	0	0	0	0	0	2	0	0	0	0	0	0	2	1	0	0	1	0	0	0	1
3q12	0	0	0	0	0	0	0	0	1	0	0	0	0	0	0	1	0	0	0	2	0	0	2	0	0	0	0	0	0	0	0	0	0	2	0	0	0	0	0	0	2	0	0	0	1	0	0	0	1
3q13.1	0	0	0	0	0	0	0	0	0	0	0	0	0	2	0	1	0	0	0	2	0	0	2	0	0	0	0	0	0	0	0	0	0	2	0	0	0	0	0	0	2	0	0	0	1	0	0	0	1
3q13.2	0	0	0	0	0	0	0	0	0	0	0	0	0	2	0	1	0	0	0	2	0	0	2	0	0	0	0	0	0	0	0	0	0	2	0	0	0	0	0	0	2	0	0	0	1	0	0	0	1
3q13.3	0	0	0	0	0	0	0	0	0	0	0	0	0	2	0	1	0	0	0	2	0	0	2	0	0	0	0	0	0	0	0	0	0	2	0	0	0	0	0	0	2	0	0	0	1	0	0	0	1
3q21	0	2	0	0	0	0	0	0	0	0	0	0	0	2	0	1	0	0	0	0	0	0	2	0	0	0	0	0	0	0	0	0	0	2	0	1	0	0	0	1	2	0	0	0	1	0	0	0	1
3q22	0	2	1	0	0	0	0	0	0	0	0	0	0	2	0	1	0	0	0	0	0	0	2	0	0	0	0	0	0	0	0	0	0	2	0	2	0	0	0	1	2	0	0	0	1	0	0	0	1
3q23	0	2	0	0	0	0	0	0	0	0	0	0	0	2	0	1	0	0	0	0	0	0	2	0	0	0	0	0	0	0	0	0	0	2	0	0	0	0	0	1	2	0	0	0	1	0	0	0	1
3q24	0	2	0	0	0	0	0	0	0	0	0	0	0	0	0	1	0	0	1	0	0	0	2	0	0	0	0	0	0	0	0	0	0	2	0	0	0	0	0	0	2	0	0	0	1	0	0	0	1
3q25	0	0	0	0	0	0	0	0	0	0	0	0	0	0	0	0	0	0	0	0	0	0	2	0	0	0	0	0	0	0	0	0	0	2	0	0	0	0	0	0	2	1	0	0	1	0	0	0	1
3q26.1	0	0	0	0	0	0	0	0	1	0	0	0	0	0	0	0	0	2	0	0	0	0	0	0	0	0	0	0	0	0	0	0	0	2	0	0	0	0	0	0	2	0	0	0	1	0	0	0	1
3q26.2	0	0	0	0	0	0	0	0	1	0	0	0	0	0	0	0	0	2	0	0	0	0	0	0	0	0	0	0	0	0	0	0	0	2	0	0	0	0	0	0	2	0	0	0	1	0	0	0	1
3q26.3	0	0	0	0	0	0	0	0	1	0	0	0	0	0	0	0	0	2	0	0	0	0	0	0	0	0	0	0	0	0	0	0	0	2	0	0	0	0	0	0	2	0	0	0	1	0	0	0	1
3q27	0	0	0	0	0	0	0	0	0	0	0	0	0	0	0	0	0	2	0	0	0	0	0	0	0	0	0	0	0	0	0	0	0	2	0	0	0	0	0	0	2	0	0	0	1	0	0	0	1
3q28	0	0	0	0	0	0	0	0	0	0	0	0	0	0	0	0	0	2	0	0	0	0	0	0	0	0	0	0	0	0	0	0	0	2	0	0	0	0	0	0	2	0	0	0	1	0	0	0	1
3q29	0	0	0	0	0	0	0	0	0	0	0	0	0	0	0	0	0	2	0	0	0	0	0	0	0	0	0	0	0	0	0	0	0	2	0	0	0	0	0	0	2	0	0	0	1	0	0	0	1
4p16	2	2	2	0	2	0	2	0	0	0	0	2	0	0	0	0	0	2	0	2	0	2	0	0	0	0	0	0	0	0	2	0	0	0	2	0	0	2	0	0	0	0	2	2	2	0	0	1	0
4p15.3	2	0	0	0	2	0	2	0	0	0	0	2	0	0	0	0	0	2	0	2	0	2	0	0	0	0	0	0	0	0	2	0	0	0	2	0	0	2	0	0	0	0	2	2	2	2	0	1	0
4p15.2	0	0	0	0	2	0	2	0	0	0	0	2	0	0	0	0	0	2	0	2	0	2	0	0	0	0	0	0	0	0	2	0	0	0	2	0	0	2	0	0	0	0	2	2	2	2	0	1	0
4p15.1	0	0	0	0	2	0	2	0	0	0	0	2	0	0	0	0	0	2	0	2	0	2	0	0	0	0	0	0	0	0	2	0	0	0	2	0	0	2	0	0	0	0	2	2	2	2	0	1	0
4p14	0	0	2	0	2	0	2	0	0	0	0	2	0	0	0	0	0	2	0	2	0	2	0	0	0	0	0	0	0	0	2	0	0	0	2	1	0	2	0	0	2	1	2	2	2	2	0	1	0
4p13	0	0	2	0	2	0	2	0	0	0	0	2	0	0	0	0	0	2	0	2	0	2	0	0	0	0	0	1	0	0	2	0	0	0	2	1	0	2	0	0	0	1	2	2	2	2	0	1	0
4p12	0	0	0	0	2	0	2	0	0	0	0	2	0	0	0	0	0	2	0	2	0	2	0	0	0	0	0	1	0	0	2	0	0	0	2	1	0	2	0	0	0	1	2	2	2	2	0	1	0
4q12	0	0	0	0	2	1	2	2	1	0	0	0	0	0	0	0	0	2	0	2	1	2	0	0	1	0	2	1	0	0	0	0	0	0	1	1	1	2	0	2	1	1	0	2	2	2	0	1	0
4q13	0	0	0	0	2	2	2	2	0	0	0	0	0	0	0	0	2	2	0	2	0	2	0	0	0	0	2	1	0	0	0	0	0	0	2	1	1	2	0	2	2	1	0	2	2	2	0	1	0
4q21	0	1	0	0	2	2	2	2	0	0	0	0	0	0	0	0	2	2	0	2	0	2	0	0	0	0	2	1	0	0	0	0	0	0	2	0	1	2	0	2	2	2	0	2	2	2	0	1	0
4q22	0	0	0	0	2	2	2	2	0	0	0	0	0	0	0	0	2	2	0	2	2	2	0	0	0	0	2	1	0	0	0	0	0	2	2	2	1	2	0	2	2	2	0	0	2	2	0	1	0
4q23	0	0	0	0	2	2	2	2	0	0	0	0	0	0	0	0	2	2	0	2	2	2	0	0	0	0	2	1	0	0	0	0	0	2	2	0	1	2	0	2	2	2	0	0	2	2	0	1	0
4q24	0	0	0	0	2	2	2	2	0	0	0	0	0	0	0	0	2	2	0	2	2	2	0	0	0	0	2	1	0	0	0	0	0	2	2	0	1	2	0	2	2	2	0	0	2	2	0	1	0
4q25	0	0	0	0	2	2	2	2	0	0	0	0	0	0	0	0	2	2	0	2	2	2	0	0	0	0	2	1	0	0	0	0	0	2	2	0	1	2	0	2	2	2	0	0	2	0	0	1	0
4q26	0	0	0	0	2	2	2	2	0	0	0	0	0	0	0	0	2	2	0	2	2	2	0	0	0	0	2	1	0	0	0	0	0	2	2	0	1	2	0	2	2	2	0	0	2	0	0	1	0
4q27	0	0	0	0	2	2	2	2	0	0	0	0	0	0	0	0	2	2	0	2	2	2	0	0	0	0	2	1	0	0	0	0	0	2	2	0	1	2	0	2	2	2	0	0	2	0	0	1	0
4q28	0	0	0	0	2	2	2	2	0	0	0	0	0	0	0	0	2	2	0	2	2	2	0	0	0	0	2	1	0	0	0	0	0	2	2	2	1	2	0	2	2	2	0	0	2	0	0	1	0
4q31.1	0	0	0	0	2	2	2	2	0	0	0	0	0	0	0	0	2	2	0	2	2	2	0	0	0	0	2	1	0	0	0	0	0	2	2	0	1	2	0	2	2	2	0	0	2	0	0	1	0
4q31.2	0	0	0	0	2	2	2	2	0	0	0	0	0	0	0	0	2	2	0	2	2	2	0	0	0	0	2	1	0	0	0	0	0	2	2	0	1	2	0	2	2	2	0	0	2	0	0	1	0
4q31.3	0	0	0	0	2	2	2	2	0	0	0	0	0	0	0	0	2	2	0	2	2	2	0	0	0	0	2	1	0	0	0	0	0	2	2	0	1	2	0	2	2	2	0	0	2	0	0	1	0
4q32	0	0	0	0	2	2	2	2	0	0	0	0	0	0	0	0	2	2	0	2	2	2	0	0	0	0	2	1	0	0	0	0	0	2	2	0	1	2	0	2	2	2	0	0	2	0	0	1	0
4q33	0	0	0	0	2	2	2	2	0	0	0	0	0	0	0	0	2	2	0	2	2	2	0	0	0	0	2	1	0	0	0	0	0	2	2	0	1	2	0	2	2	2	0	0	2	0	0	1	0
4q34	0	0	0	0	2	2	2	2	0	0	0	0	0	0	0	0	2	2	0	2	2	2	0	0	0	0	2	1	0	0	0	0	0	2	2	0	1	2	0	2	1	2	0	0	2	0	0	1	0
4q35	0	0	0	0	2	0	2	2	0	0	0	0	0	0	0	0	2	2	0	2	2	2	0	0	0	0	2	1	0	0	0	0	0	2	2	0	1	2	0	2	0	2	0	0	2	0	0	1	0
5p15.3	0	2	0	0	2	2	2	0	0	0	0	2	0	0	0	0	2	2	0	0	0	2	0	2	2	0	0	0	0	0	0	0	0	2	2	0	0	2	2	0	0	0	0	0	0	0	0	0	0
5p15.2	0	2	0	0	2	2	2	0	0	0	0	2	0	0	0	0	2	2	0	0	0	2	0	2	2	0	0	0	0	0	0	0	0	2	2	0	0	2	2	0	0	0	0	0	0	0	0	0	0
5p15.1	0	2	0	0	2	2	2	0	0	0	0	2	0	0	0	0	2	2	0	0	0	2	0	2	2	0	0	0	0	0	0	0	0	2	2	0	0	2	2	0	0	0	0	0	0	0	0	0	0
5p14.3	0	2	0	0	2	2	2	0	1	0	0	2	0	0	0	0	2	2	0	0	0	2	0	2	2	0	0	0	0	0	0	0	0	2	2	2	0	2	2	0	0	0	0	0	0	0	0	0	0
5p14.2	0	2	0	0	2	2	2	0	1	0	0	2	0	0	0	0	2	2	0	0	0	2	0	2	2	0	0	0	0	0	0	0	0	2	2	2	0	2	2	0	0	0	0	0	0	0	0	0	0
5p14.1	0	2	0	0	2	2	2	0	1	0	0	2	0	0	0	0	2	2	0	0	0	2	0	2	2	0	0	0	0	0	0	0	0	2	2	2	0	2	2	0	0	0	0	0	0	0	0	0	0
5p13	0	2	0	0	2	2	2	0	1	0	0	2	0	0	0	0	2	2	0	0	0	2	0	2	2	0	0	0	0	0	0	0	0	2	2	2	0	2	2	0	0	2	0	0	0	0	0	1	0
5p12	0	2	0	0	2	2	2	0	0	0	0	2	0	0	0	0	2	2	0	0	0	2	0	2	2	0	0	0	0	0	0	0	0	2	2	0	0	2	2	0	0	0	0	0	0	0	0	1	0
5q11.2	0	2	0	0	2	2	2	2	0	0	0	2	0	0	2	0	2	2	0	0	2	2	2	2	2	0	0	0	0	2	0	0	0	2	2	1	0	2	2	0	0	0	0	0	0	0	0	1	0
5q12	0	2	0	0	2	2	2	2	0	0	0	2	0	0	2	0	2	2	0	0	2	2	2	2	2	0	0	0	0	2	0	0	0	2	2	0	0	2	2	0	0	2	0	0	0	0	0	1	0
5q13	0	2	0	0	2	2	2	2	0	0	0	2	0	0	2	0	2	2	0	0	2	2	2	2	2	0	0	0	0	2	0	0	0	2	2	2	0	2	2	0	0	0	0	0	0	0	0	1	0
5q14	0	2	0	0	2	2	2	2	0	0	0	0	0	0	2	0	0	2	0	0	2	2	2	2	2	0	0	1	0	2	0	0	0	2	2	0	0	2	2	2	0	1	1	0	0	0	0	1	1
5q15	0	2	0	0	2	2	2	2	0	0	0	0	0	0	2	0	0	2	0	0	2	2	2	2	2	0	0	1	0	2	0	0	0	2	2	0	0	2	2	2	2	0	1	0	0	0	0	1	1
5q21.1	0	2	0	0	2	2	2	2	0	0	0	0	0	0	2	0	0	2	0	0	2	2	2	2	2	0	0	1	0	2	0	0	0	2	2	0	1	2	2	2	2	0	1	0	0	0	0	1	1
5q21.2	0	2	0	0	2	2	2	2	0	0	0	0	0	0	2	0	0	2	0	0	2	2	2	2	2	0	0	1	0	2	0	0	0	2	2	0	1	2	2	2	2	0	1	0	0	0	0	1	1
5q21.3	0	2	1	0	2	2	2	2	0	0	0	0	0	0	2	0	0	2	0	0	2	2	2	2	2	0	0	1	0	2	0	0	0	2	2	0	1	2	2	2	2	0	1	0	0	0	0	1	1
5q22	0	2	1	0	2	2	2	2	1	0	0	0	0	0	2	0	0	2	0	0	2	2	2	2	2	0	0	1	0	2	0	0	0	2	2	2	1	2	2	2	2	0	1	0	0	0	0	1	1
5q23.1	0	2	1	0	2	2	2	2	0	0	0	0	0	0	2	0	0	2	0	0	2	2	2	2	2	0	0	1	0	2	0	0	0	2	2	0	1	2	2	2	0	0	1	0	0	0	0	1	1
5q23.2	0	2	0	0	2	2	2	2	0	0	0	0	0	0	2	0	0	2	0	0	2	2	2	2	2	0	0	1	0	2	0	0	0	2	2	0	1	2	2	2	0	0	1	0	0	0	0	1	1
5q23.3	0	2	0	0	2	2	2	2	0	0	0	0	0	0	2	0	0	2	0	0	2	2	2	2	2	0	0	1	0	2	0	0	0	2	2	0	1	2	2	2	0	0	1	0	0	0	0	1	1
5q31	0	2	0	0	2	0	2	2	0	0	0	0	0	2	2	0	0	2	0	0	2	2	2	2	2	0	2	0	0	2	0	0	0	2	2	0	1	2	2	2	0	2	0	0	0	0	0	1	0
5q32	0	2	0	0	2	0	2	2	0	0	0	0	0	2	2	0	0	2	0	0	2	2	2	2	2	0	2	0	0	2	0	0	0	2	2	0	1	2	2	2	0	0	0	1	0	0	0	0	0
5q33	0	2	0	0	2	0	2	2	1	0	0	0	0	0	2	0	0	2	0	0	2	2	2	2	2	0	2	0	0	2	0	0	0	2	2	0	1	2	2	2	0	0	0	1	0	0	0	0	0
5q34	0	2	0	0	2	0	2	2	2	0	0	0	0	0	2	0	0	2	0	0	2	2	2	2	2	0	2	0	0	2	0	0	0	2	2	0	1	2	2	2	2	2	0	1	0	0	0	0	0
5q35.1	0	2	0	0	2	0	2	2	2	0	0	0	0	0	2	0	0	2	0	0	2	2	2	2	2	0	2	0	0	2	0	0	0	2	2	0	1	2	2	2	2	0	0	1	0	0	0	0	0
5q35.2	0	2	0	0	2	0	2	2	2	0	0	0	0	0	2	0	0	2	0	0	2	2	2	2	2	0	2	0	0	2	0	0	0	2	2	0	1	2	2	2	2	2	0	1	0	0	0	0	0
5q35.3	0	2	0	0	2	0	2	2	2	0	0	0	0	0	2	0	0	2	0	0	2	2	2	2	2	0	2	0	0	2	0	0	0	2	2	0	1	2	2	2	2	0	0	1	0	0	0	0	0
6p24	0	0	0	0	2	0	0	0	0	0	0	0	0	0	0	2	0	2	0	0	0	0	0	2	0	0	0	0	0	0	1	0	1	0	0	2	0	0	0	0	0	0	0	0	0	0	0	0	2
6p23	0	0	0	0	2	0	0	0	0	0	0	0	0	0	0	2	0	2	0	0	0	0	0	2	0	0	0	0	0	0	1	0	1	0	0	2	0	0	0	0	0	0	0	0	0	0	0	0	2
6p22	0	0	1	0	2	0	0	0	0	0	0	0	0	0	0	2	0	2	0	0	0	0	0	2	0	0	0	0	0	0	1	0	1	0	0	2	0	0	0	0	0	0	0	0	1	0	0	2	2
6p21.3	0	0	0	0	2	0	0	0	2	0	0	0	0	0	0	2	0	2	0	0	0	0	0	2	0	0	0	0	0	0	1	0	1	0	0	0	0	0	0	0	1	1	0	0	0	0	0	0	0
6p21.2	0	0	0	0	2	0	0	0	2	0	0	0	0	0	0	2	0	2	0	0	0	0	0	2	0	0	0	0	0	0	0	0	1	0	0	0	0	0	0	0	0	0	0	0	0	0	0	0	0
6p21.1	0	0	0	0	2	0	0	0	2	0	0	0	0	0	0	2	0	2	0	0	0	0	0	2	0	0	0	0	0	0	0	0	1	0	0	0	0	0	0	0	0	0	0	0	0	0	0	0	0
6p12.3	0	0	0	0	2	0	0	0	2	0	0	0	0	0	0	2	0	2	1	0	0	0	0	2	0	0	0	0	0	0	0	0	1	0	0	0	0	0	0	0	0	0	0	0	0	0	0	0	0
6p12.2	0	0	0	0	2	0	0	0	2	0	0	0	0	0	0	2	0	2	1	0	0	0	0	2	0	0	0	0	0	0	0	0	1	0	0	0	0	0	0	0	0	0	0	0	0	0	0	0	0
6p12.1	0	0	0	0	2	0	0	0	2	0	0	0	0	0	0	2	0	2	1	0	0	0	0	2	0	0	0	0	0	0	0	0	1	0	0	0	0	0	0	0	0	0	0	0	0	0	0	0	0
6p11	0	0	0	0	2	0	0	0	2	0	0	0	0	0	0	2	0	2	0	0	0	0	0	2	0	0	0	0	0	0	0	0	1	0	0	0	0	0	0	0	0	0	0	0	0	0	0	0	0
6q12	0	0	0	0	2	2	0	0	0	0	1	0	0	1	0	2	0	0	0	0	0	0	0	0	0	0	0	1	0	2	2	0	0	2	0	0	1	0	0	2	0	1	0	0	0	0	0	0	0
6q13	0	0	0	0	2	2	0	0	0	0	1	0	0	1	0	2	0	0	0	0	0	0	0	0	0	0	0	1	0	2	2	0	0	2	0	0	1	0	0	2	0	1	0	0	0	0	0	0	0
6q14	0	0	1	0	2	2	0	0	0	0	1	0	0	1	0	2	0	0	0	0	0	0	0	0	0	0	0	1	0	2	2	0	0	2	0	0	1	0	0	2	0	1	0	0	0	0	0	0	0
6q15	0	0	1	0	2	2	0	0	0	0	1	0	0	1	0	2	0	0	0	0	0	0	0	0	0	1	0	0	0	2	2	0	0	2	0	0	1	0	0	2	0	1	0	0	0	0	0	0	0
6q16.1	0	0	1	0	2	2	0	0	1	0	1	0	0	1	0	2	0	0	0	0	0	0	0	0	0	1	0	0	0	2	2	0	0	2	2	0	1	0	0	2	0	1	0	0	0	0	0	0	0
6q16.2	0	0	1	0	2	2	0	0	1	0	1	0	0	1	0	2	0	0	0	0	0	0	0	0	0	1	0	0	0	2	2	0	0	2	2	0	1	0	0	2	0	1	0	0	0	0	0	0	0
6q16.3	0	0	1	0	2	2	0	0	1	0	1	0	0	1	0	2	0	0	0	0	0	0	0	0	0	1	1	0	0	2	2	0	0	2	2	0	1	0	0	2	0	1	0	0	0	0	0	0	0
6q21	0	0	1	0	2	2	0	0	1	0	1	0	0	1	0	2	0	0	0	0	0	2	0	0	0	1	1	1	0	2	2	0	0	2	2	0	1	0	0	2	2	2	0	0	0	0	0	1	2
6q22.1	0	0	1	0	2	2	0	0	1	0	1	0	0	1	0	2	0	0	0	0	0	2	0	0	0	0	0	1	0	2	2	0	0	2	2	0	1	0	0	2	0	0	0	0	0	0	0	1	2
6q22.2	0	0	1	0	2	2	0	0	1	0	1	0	0	1	0	2	0	0	0	0	0	2	0	0	0	0		1	0	2	2	0	0	2	2	0	1	0	0	2	0	0	0	0	0	0	0	1	2
6q22.3	0	0	1	0	2	2	0	0	1	0	1	0	0	1	0	2	0	0	0	0	0	2	0	0	0	1	0	1	0	2	2	2	0	2	2	0	1	0	0	2	0	1	0	0	0	0	0	1	2
6q23	0	0	0	0	2	2	0	0	0	0	1	0	0	1	0	0	0	0	0	0	0	2	0	0	0	1	0	0	0	2	2	2	0	2	2	0	0	0	0	2	0	0	0	0	0	0	0	0	0
6q24	0	0	0	0	2	2	0	0	0	0	1	0	0	1	0	0	0	0	0	0	0	2	0	0	0	0	0	0	0	2	2	2	0	2	2	0	0	0	0	2	0	0	0	0	0	0	0	0	0
6q25	0	0	0	0	2	2	0	0	0	0	1	0	0	1	0	0	0	0	0	0	0	2	0	0	0	0	0	0	0	2	2	2	0	2	2	2	0	0	0	2	0	0	0	0	0	0	0	0	2
6q26	0	0	0	0	2	0	0	0	2	0	1	0	0	1	0	0	0	0	0	0	0	2	0	0	0	0	0	0	0	2	2	2	0	2	2	2	0	0	0	2	0	0	0	0	0	0	0	0	2
6q27	0	0	0	0	2	0	0	0	0	0	1	0	0	1	0	0	0	0	0	0	0	2	0	0	0	0	0	0	0	2	2	2	0	2	2	2	0	0	0	2	0	0	0	0	0	0	0	0	2
7p22	0	2	0	0	0	0	1	0	?	1	2	1	0	0	0	0	1	1	0	1	1	1	1	1	0	0	1	0	1	1	0	0	0	1	1	0	1	1	1	1	1	0	1	1	1	1	0	0	1
7p21.3	1	2	0	0	0	0	1	0	0	1	2	1	0	0	0	0	1	1	0	1	1	1	1	1	0	0	1	0	1	1	0	0	0	1	1	0	1	1	1	1	1	0	1	1	1	1	0	0	1
7p21.2	1	2	0	0	0	0	1	0	0	1	2	1	0	0	0	0	1	1	0	1	1	1	1	1	0	0	1	0	1	1	0	0	0	1	2	1	1	1	1	1	1	0	1	1	1	1	0	0	1
7p21.1	0	2	0	0	0	0	1	0	0	1	2	1	0	0	0	0	1	1	0	1	1	1	1	1	0	0	1	0	1	1	0	0	0	1	2	1	1	1	1	1	1	0	1	1	1	1	0	0	1
7p15.3	0	2	1	0	0	0	1	0	0	1	2	0	0	0	0	0	0	1	0	1	1	1	1	1	0	0	1	0	1	1	0	0	0	1	2	1	1	1	1	1	1	2	1	1	1	1	0	0	1
7p15.2	0	2	1	0	0	0	1	0	0	1	2	0	0	0	0	0	0	1	0	1	1	1	1	1	0	0	1	0	1	1	0	0	0	1	1	1	1	1	1	1	1	2	1	1	1	1	0	0	1
7p15.1	0	2	1	0	0	0	1	0	0	1	2	0	0	0	0	0	0	1	1	1	1	1	1	1	0	0	1	0	1	1	0	0	0	1	1	1	1	1	1	1	1	2	1	1	1	1	0	0	1
7p14	0	2	1	0	0	0	1	0	0	1	2	0	0	0	0	0	0	1	1	1	1	1	1	1	0	0	1	0	1	1	0	0	0	1	1	1	1	1	1	1	1	2	1	1	1	1	0	0	1
7p13	0	2	1	0	0	0	1	0	0	1	2	0	0	0	0	0	0	1	1	1	1	1	1	1	0	0	1	0	1	1	0	0	0	1	1	1	1	1	1	1	1	2	1	1	1	1	0	0	1
7p12	0	2	0	0	0	0	1	0	0	1	2	0	0	0	0	0	0	1	1	1	1	1	1	1	0	0	1	0	1	1	0	0	0	1	1	1	1	1	1	1	1	2	1	1	1	1	0	0	1
7p11	0	2	0	0	0	0	1	0	0	1	2	0	0	0	0	0	0	1	1	1	1	1	1	1	0	0	1	0	1	1	0	0	0	1	1	1	1	1	1	1	1	2	1	1	1	1	0	0	1
7q11.21	1	2	0	0	0	0	1	1	0	1	2	0	0	0	0	0	1	1	0	1	1	1	1	1	0	0	1	0	1	1	0	0	0	1	1	0	1	1	1	0	1	0	1	1	1	0	0	2	1
7q11.22	1	2	0	0	0	0	1	1	0	1	2	0	0	0	0	0	1	1	0	1	1	1	1	1	0	0	1	0	1	1	0	0	0	1	1	0	1	1	1	0	1	0	1	1	1	0	0	2	1
7q11.23	1	2	0	0	0	0	1	1	0	1	2	0	0	0	0	0	1	1	0	1	1	1	1	1	0	0	1	0	1	1	0	0	0	1	1	1	1	1	1	0	1	0	1	1	1	0	0	2	1
7q21.1	1	2	0	0	0	0	1	1	0	1	2	0	0	0	0	0	1	1	0	1	1	1	1	1	0	0	1	0	1	1	0	0	0	1	1	0	1	1	1	0	1	0	1	1	1	0	0	2	1
7q21.2	1	2	0	0	0	0	1	1	0	1	2	0	0	0	0	0	1	1	0	1	1	1	1	1	0	0	1	0	1	1	0	0	0	1	1	0	1	1	1	0	1	0	1	1	1	0	0	2	1
7q21.3	1	2	0	0	0	0	1	0	0	1	2	0	0	0	0	0	1	1	0	1	1	1	1	1	0	0	1	0	1	1	0	0	0	1	1	0	1	1	1	0	1	0	1	1	1	0	0	2	1
7q22	0	2	0	0	0	0	1	0	?	1	2	0	0	0	0	0	1	1	0	1	1	1	1	1	0	0	1	0	1	1	0	0	0	1	1	1	1	1	1	0	1	0	1	1	1	0	0	2	2
7q31.1	0	2	1	0	2	0	1	0	0	1	2	0	0	0	0	0	1	1	0	1	1	1	1	1	0	0	1	0	1	1	2	0	0	1	1	0	1	1	1	0	1	0	1	1	0	0	0	0	1
7q31.2	0	2	1	0	2	0	1	0	0	1	2	0	0	0	0	0	1	1	0	1	1	1	1	1	0	0	1	0	1	1	2	0	0	1	1	0	1	1	1	0	1	0	1	1	0	0	0	0	1
7q31.3	0	2	1	0	2	0	1	0	0	1	2	0	0	0	0	0	1	1	0	1	1	1	1	1	0	2	1	0	1	0	2	2	0	1	1	0	1	1	1	0	1	0	1	1	0	0	0	0	1
7q32	0	2	0	0	2	0	1	0	0	1	2	0	0	0	0	1	0	1	0	1	1	1	1	1	0	2	1	0	1	1	2	2	0	1	0	0	0	1	1	0	1	0	0	1	0	0	0	0	1
7q33	0	2	1	0	2	0	1	0	0	1	2	0	0	0	0	1	0	1	0	1	0	1	1	1	0	2	1	0	1	1	2	2	0	1	0	0	0	1	1	0	1	0	0	1	0	0	0	0	1
7q34	0	2	1	0	2	0	1	0	0	1	2	0	0	0	0	1	1	1	0	1	0	1	1	1	0	2	1	0	1	1	2	2	0	1	0	2	0	1	1	0	1	0	0	1	0	0	0	0	1
7q35	0	2	1	0	2	0	1	0	0	1	2	0	0	0	0	1	1	1	0	1	0	1	1	1	0	2	1	0	1	1	2	2	0	1	0	2	0	1	1	0	1	0	0	1	0	0	0	0	1
7q36	0	2	1	0	2	0	1	0	2	1	2	0	0	0	0	1	1	1	0	1	0	1	1	1	0	2	1	0	1	1	2	2	0	1	0	2	0	1	1	0	1	0	0	1	0	0	0	0	1
8p23	0	1	1	0	0	1	1	1	0	0	0	1	0	1	0	0	0	1	0	0	1	1	0	1	1	0	0	0	0	0	0	0	0	1	1	0	0	0	1	1	0	2	0	0	0	1	0	0	0
8p22	0	1	1	0	0	1	1	1	0	0	0	1	0	1	0	0	0	1	0	0	1	1	0	1	1	0	0	0	0	0	0	0	0	1	1	0	0	0	1	1	0	2	0	0	0	1	0	0	0
8p21	0	1	0	0	0	0	1	1	0	0	0	1	0	0	0	0	0	1	0	0	1	1	0	1	1	0	0	0	0	0	0	0	0	1	1	0	0	0	1	1	0	2	0	0	1	1	0	0	0
8p12	0	1	1	0	0	0	1	1	1	0	0	1	0	0	0	0	0	1	0	0	1	0	0	1	1	0	0	0	0	0	0	0	0	1	1	0	0	0	1	1	0	2	0	0	1	1	0	0	0
8q11	0	1	0	0	1	1	1	0	0	0	1	1	0	0	0	0	1	1	0	0	1	0	0	1	1	0	1	0	0	1	1	0	1	1	1	1	1	0	1	1	0	2	0	0	1	1	0	1	1
8q12	0	1	0	0	1	1	1	0	0	0	1	1	0	0	0	0	1	1	0	0	1	0	0	1	1	0	1	0	0	1	1	0	1	1	1	1	1	0	1	1	0	2	0	0	1	1	1	1	1
8q13	0	1	1	0	1	1	1	0	1	0	1	1	0	0	0	0	1	1	0	0	1	0	0	1	1	1	1	0	0	1	1	0	1	1	1	1	1	0	1	1	0	2	0	1	1	1	1	1	1
8q21.1	0	1	0	0	1	1	1	0	0	0	1	1	0	0	0	0	1	1	0	0	1	0	0	1	1	1	1	1	0	1	1	0	1	1	1	1	1	0	1	1	0	2	0	1	1	1	1	1	1
8q21.2	0	1	0	0	1	1	1	0	0	0	1	1	0	0	0	0	1	1	0	0	1	0	0	1	1	1	1	1	0	1	1	0	1	1	1	1	1	0	1	1	0	2	0	1	1	1	1	1	1
8q21.3	0	1	1	0	1	1	1	0	0	0	1	1	0	0	1	0	1	1	0	0	1	0	0	1	1	1	1	1	0	1	1	0	1	1	1	1	1	0	1	1	2	2	0	1	1	1	1	1	1
8q22	0	1	1	0	1	1	1	0	0	0	1	1	0	0	1	0	1	1	0	0	1	0	0	1	1	1	1	1	0	1	1	0	1	1	1	0	1	0	1	1	0	2	1	1	1	1	1	1	1
8q23.1	0	1	0	0	1	1	1	0	0	0	1	1	0	1	0	2	1	1	0	0	1	0	0	1	1	0	1	1	0	1	1	0	1	1	1	0	1	0	1	1	0	2	1	1	1	1	1	1	1
8g23.2	0	1	0	0	1	1	1	0	0	0	1	1	0	1	0	2	1	1	0	0	1	0	0	1	1	1	1	1	0	1	1	0	1	1	1	0	1	0	1	1	0	2	1	1	1	1	1	1	1
8q23.3	0	1	0	0	1	1	1	0	0	0	1	1	0	1	0	2	1	1	0	0	1	0	0	1	1	1	1	1	0	1	1	0	1	1	1	0	1	0	1	1	0	2	1	1	1	1	1	1	1
8q24.1	0	1	0	0	1	1	1	0	0	0	1	0	0	1	0	2	1	1	0	1	1	0	0	1	1	1	1	1	1	1	1	0	1	0	1	0	1	0	1	1	0	2	1	1	1	1	0	1	1
8q24.2	0	1	0	0	1	1	1	0	0	0	1	0	0	1	0	2	1	1	0	1	1	0	0	1	1	0	1	1	1	1	1	0	1	0	1	0	1	0	1	1	0	2	1	1	1	1	0	1	1
8q24.3	0	1	0	0	1	1	1	0	0	0	1	0	0	1	0	2	1	1	0	1	1	0	0	1	1	0	1	1	1	1	1	0	1	0	1	0	1	0	1	1	0	2	1	1	1	1	0	1	1
9p24	1	2	0	0	0	0	0	0	0	0	0	0	0	0	0	0	1	2	1	1	2	0	0	0	2	0	0	1	0	2	0	0	1	2	0	0	0	0	0	0	0	0	0	0	2	0	0	2	0
9p23	1	2	1	0	0	0	0	0	0	0	0	0	0	0	0	0	1	2	1	1	2	0	0	0	2	0	0	1	0	2	0	0	1	2	0	0	0	0	0	0	0	0	0	0	2	0	0	2	0
9p22	1	2	0	0	0	0	0	0	0	0	0	0	0	0	0	0	1	2	1	1	2	0	0	0	2	0	0	1	0	2	0	0	1	2	0	0	0	0	0	0	0	0	0	0	2	0	0	2	0
9p21.3	1	2	0	0	0	0	0	0	0	0	0	0	0	0	0	0	1	2	1	1	2	0	0	0	2	0	0	1	0	2	0	0	1	2	0	0	0	0	0	0	0	0	0	0	2	0	0	2	0
9p21.2	1	2	0	0	0	0	0	0	0	0	0	0	0	0	0	0	1	2	1	1	2	0	0	0	2	0	0	1	0	2	0	0	1	2	0	0	0	0	0	0	0	0	0	2	2	0	0	2	0
9p21.1	1	2	0	0	0	0	0	0	0	0	0	0	0	0	0	0	1	2	1	1	2	0	0	0	2	0	0	1	0	2	0	0	1	2	0	0	0	0	0	0	0	1	0	2	2	0	0	2	0
9p13	1	2	0	0	0	1	0	0	2	0	0	0	0	0	0	2	1	2	0	1	2	0	0	0	2	0	0	0	0	2	0	0	1	2	0	0	0	0	0	0	0	0	0	2	2	0	0	2	0
9p12	0	2	2	0	0	0	0	0	0	0	0	0	0	0	0	2	0	2	0	0	2	0	0	0	0	0	0	0	0	0	0	0	1	2	0	2	0	0	0	0	0	2	0	2	2	0	0	2	0
9q13	0	0	0	0	0	0	0	0	2	0	0	0	0	0	0	1	0	0	0	0	2	0	0	0	0	0	0	0	0	0	2	0	0	0	0	1	2	0	0	1	0	0	0	2	2	0	0	2	0
9q21.1	0	0	0	0	0	0	0	0	0	0	0	0	0	0	0	1	0	0	0	2	0	0	2	0	0	0	0	0	0	0	2	0	0	0	0	1	2	1	0	1	0	0	0	2	2	0	2	2	0
9q21.2	0	0	0	0	0	0	0	0	0	0	0	0	0	0	0	1	0	0	0	2	0	0	2	0	0	0	0	0	0	0	2	0	0	0	0	1	2	1	0	1	0	0	0	2	2	0	2	2	0
9q21.3	0	0	0	0	0	0	0	0	0	0	0	0	0	0	0	1	0	0	0	2	0	0	2	0	0	0	0	0	0	0	2	0	0	0	0	0	2	1	0	1	0	0	0	2	2	0	2	2	0
9q22.1	0	0	0	0	0	0	0	0	0	0	0	0	0	2	0	2	0	0	0	2	0	0	2	0	0	0	0	0	0	0	2	0	0	0	0	0	2	1	0	1	0	0	0	2	2	0	2	2	0
9q22.2	0	0	0	0	0	0	0	0	0	0	0	0	0	2	0	2	0	0	0	2	0	0	2	0	0	0	0	0	0	0	2	0	0	0	0	0	2	1	0	1	0	0	0	2	2	0	2	2	0
9q22.3	0	0	0	0	0	0	0	0	0	0	0	0	0	2	0	2	0	0	0	2	0	0	2	0	0	0	0	0	0	0	2	0	0	0	0	0	2	1	0	1	0	2	0	2	2	0	2	2	0
9q31	0	0	0	0	0	0	0	0	0	0	0	0	0	2	0	2	0	0	0	2	0	0	2	0	0	2	0	2	0	0	2	2	0	0	0	0	2	1	0	1	0	0	0	2	2	0	2	0	0
9q32	0	0	0	0	0	0	0	0	0	0	0	0	0	2	0	2	0	0	0	2	0	0	2	0	0	2	0	2	0	0	2	2	0	0	0	0	2	1	0	1	0	0	0	2	2	0	2	0	0
9q33	0	0	0	0	0	0	0	0	2	0	0	0	0	2	0	2	0	0	0	2	0	0	2	0	0	2	0	2	0	0	2	2	0	0	0	0	2	1	0	1	0	2	0	2	0	0	2	0	0
9q34	0	0	1	0	0	1	0	0	0	0	0	0	0	0	0	0	0	0	0	2	0	0	2	0	0	0	0	2	0	0	2	0	0	0	0	0	2	1	0	1	0	2	0	2	0	0	2	0	0
10p15	2	1	0	0	0	0	0	0	0	0	0	0	0	0	0	0	0	2	0	0	0	2	2	0	0	0	0	0	0	0	0	0	0	0	0	0	2	2	0	1	0	0	2	0	0	0	0	0	0
10p14	2	1	0	0	0	0	0	0	0	0	0	0	0	0	0	0	0	2	0	0	0	2	2	0	0	0	0	2	0	0	0	0	0	0	0	0	2	2	0	1	0	0	2	0	0	0	0	0	0
10p13	2	1	1	0	0	0	0	0	0	0	0	0	0	0	0	0	0	2	0	0	0	2	2	0	0	0	0	2	0	0	0	0	0	0	0	0	2	2	0	1	0	0	2	0	0	0	0	0	0
10p12	2	1	0	0	0	0	0	1	0	0	0	0	0	0	0	0	0	2	0	0	0	2	2	0	0	0	0	2	0	0	0	0	0	0	0	0	2	2	0	1	0	2	2	0	0	0	0	0	0
10q11	2	1	0	0	0	0	0	1	0	0	0	0	0	0	2	0	0	2	0	0	0	0	2	0	0	0	0	0	0	0	0	0	0	0	0	0	0	2	0	1	1	0	2	0	0	0	0	1	0
10q21.1	2	1	0	0	0	0	0	1	0	0	0	0	0	0	2	0	0	2	0	0	0	0	2	0	0	0	0	0	0	0	0	0	0	0	0	0	0	2	0	1	1	0	2	0	0	0	0	1	0
10q21.2	2	1	0	0	0	0	0	1	0	0	0	0	0	0	2	0	0	2	0	0	0	0	2	0	0	0	0	0	0	0	0	0	0	0	0	0	0	2	0	1	1	0	2	0	0	0	0	1	0
10q21.3	2	1	0	0	0	0	0	1	0	0	0	0	0	0	2	0	0	2	0	0	0	0	2	0	0	0	0	0	0	0	0	0	0	0	0	0	0	2	0	1	1	0	2	0	0	0	0	1	0
10q22.1	2	1	1	0	0	0	0	1	0	0	0	0	0	0	0	0	0	2	0	1	0	0	2	0	0	0	0	0	0	0	0	0	0	0	0	0	0	2	0	1	1	0	2	0	0	0	0	1	0
10q22.2	2	1	1	0	0	0	0	1	0	0	0	0	0	0	0	0	0	2	0	1	0	0	2	0	0	0	0	0	0	0	0	0	0	0	0	0	0	2	0	1	1	0	2	0	0	0	0	1	0
10q22.3	2	1	1	0	0	0	0	1	0	0	0	0	0	0	0	0	0	2	0	1	0	0	2	0	0	0	0	0	0	0	0	0	0	0	0	0	0	2	0	1	1	0	2	0	0	0	0	1	0
10q23	2	1	1	0	0	0	0	1	0	0	2	0	0	0	0	0	0	0	0	1	0	0	2	0	0	0	0	0	0	0	0	2	0	0	0	1	0	2	0	1	1	0	0	0	1	0	0	1	0
10q24	2	1	1	0	0	0	0	1	0	0	2	0	0	0	0	0	0	0	0	1	0	0	2	0	0	0	0	0	0	0	0	2	0	0	0	0	0	2	0	1	1	0	0	0	1	0	0	1	0
10q25	2	1	1	0	0	2	0	1	0	0	2	0	0	0	0	0	0	0	0	1	0	0	2	0	0	0	0	0	0	0	0	2	0	0	0	1	2	2	0	1	1	2	0	0	1	0	0	1	0
10q26	2	1	0	0	0	2	0	1	0	0	2	0	0	0	0	0	0	0	0	1	0	0	2	0	0	0	0	0	0	0	0	0	0	0	0	0	2	2	0	1	1	0	0	0	0	0	0	1	0
11p15.5	2	2	0	0	2	2	2	2	0	0	2	2	0	0	0	0	2	0	0	0	2	2	2	2	0	0	2	0	0	0	0	0	0	0	0	0	0	0	0	2	0	0	1	0	2	0	0	0	0
11p15.4	2	2	0	0	2	2	2	2	0	0	2	2	0	0	0	0	2	0	0	0	2	2	2	2	0	0	2	0	0	0	0	0	0	0	0	0	0	0	0	2	0	0	1	0	2	0	0	0	0
11p15.3	2	2	0	0	2	2	2	2	0	0	2	2	0	0	0	0	2	0	0	0	2	2	2	2	0	0	2	0	0	0	0	0	0	0	0	0	0	0	0	2	0	0	1	0	2	0	0	0	0
11p15.2	2	2	0	0	2	2	2	2	0	0	2	2	0	0	0	0	2	0	0	0	2	2	2	2	0	0	2	0	0	0	0	0	0	0	0	0	0	0	0	2	0	0	1	0	2	0	0	0	0
11p15.1	2	2	2	0	2	2	2	2	0	0	2	2	0	0	0	0	2	0	0	0	2	2	2	2	0	0	2	0	0	0	0	0	0	0	0	0	0	0	0	2	0	2	1	0	2	0	0	0	0
11p14.3	0	2	0	0	2	2	2	2	0	0	2	2	0	0	0	0	2	0	0	0	2	2	2	2	0	0	2	0	0	0	0	0	0	0	0	0	0	0	0	2	0	0	1	0	2	0	0	0	0
11p14.2	0	2	0	0	2	2	2	2	0	0	2	2	0	0	0	0	2	0	0	0	2	2	2	2	0	0	2	0	0	0	0	0	0	0	0	0	0	0	0	2	2	0	1	0	2	0	0	0	0
11p14.1	0	2	0	0	2	2	2	2	0	0	2	2	0	0	0	0	2	0	0	0	2	2	2	2	0	0	2	0	0	0	0	0	0	0	0	0	0	0	0	2	2	0	1	0	2	0	0	0	0
11p13	0	2	0	0	2	2	2	2	0	0	2	2	0	0	0	0	2	0	0	0	2	2	2	2	0	0	2	0	0	0	0	0	0	0	0	0	0	0	0	2	2	0	1	0	2	0	0	0	0
11p12	0	2	0	0	2	2	2	2	0	0	2	2	0	0	0	0	2	0	0	0	2	2	2	2	0	0	2	0	0	0	0	0	0	0	0	0	0	0	0	2	2	0	0	0	2	0	0	0	0
11p11	0	2	0	0	2	2	2	2	0	0	2	2	0	0	0	0	2	0	0	0	2	2	2	2	0	0	2	0	0	0	0	0	0	0	0	0	0	0	0	2	2	0	0	0	2	0	0	0	0
11q12	0	2	0	0	2	2	2	2	0	0	2	2	0	0	0	2	2	2	0	0	2	2	2	2	0	0	0	0	0	2	0	0	0	0	0	0	0	0	2	2	2	0	0	2	2	0	0	0	0
11q13.1	0	2	0	0	2	2	2	2	1	0	2	2	0	0	0	2	2	2	0	0	2	2	2	2	0	0	0	0	0	2	0	0	0	0	0	0	0	0	2	2	2	0	0	2	2	0	0	0	0
11q13.2	0	2	0	0	2	2	2	2	1	0	2	2	0	0	0	2	2	2	0	0	2	2	2	2	0	0	0	0	0	2	0	0	0	0	0	0	0	0	2	2	2	0	0	2	2	0	0	0	0
11q13.3	0	2	0	0	2	2	2	2	1	0	2	2	0	0	0	2	2	2	0	0	2	2	2	2	0	0	0	0	0	2	0	0	0	0	0	0	0	0	2	2	2	0	0	2	2	0	0	0	0
11q13.4	0	2	0	0	2	2	2	2	1	0	2	2	0	0	0	2	2	2	0	0	2	2	2	2	0	0	0	0	0	2	0	0	0	0	0	0	0	0	2	2	2	0	0	2	2	0	0	0	0
11q13.5	0	2	0	0	2	2	2	2	1	0	2	2	0	0	0	2	2	2	0	0	2	2	2	2	0	0	0	0	0	2	0	0	0	0	0	0	0	0	2	2	2	0	0	2	2	0	0	0	0
11q14	0	2	0	0	2	2	2	2	0	0	2	2	0	0	0	2	2	2	0	2	2	2	2	2	0	0	0	0	0	2	0	0	0	0	0	0	0	0	2	2	2	2	0	2	2	0	0	0	0
11q21	0	2	0	0	2	2	2	2	0	0	2	2	0	0	0	2	2	2	0	2	2	2	2	2	0	0	0	0	0	2	0	0	0	0	0	0	0	0	2	2	2	2	0	0	2	0	0	0	0
11q22.1	0	2	0	0	2	2	2	2	0	0	2	0	0	0	0	2	2	2	0	2	2	2	2	2	0	0	0	0	2	2	0	0	0	0	2	0	0	0	2	2	2	2	0	0	2	0	0	0	0
11q22.2	0	2	0	0	2	2	2	2	0	0	2	0	0	0	0	2	2	2	0	2	2	2	2	2	0	0	0	0	2	2	0	0	0	0	2	0	0	0	2	2	2	2	0	0	2	0	0	0	0
11q22.3	0	2	0	0	2	2	2	2	0	0	2	0	0	0	0	2	2	2	0	2	2	2	2	2	0	0	0	0	2	2	0	0	0	0	2	0	0	0	2	2	2	2	0	0	2	0	0	0	0
11q23.1	2	2	0	0	2	2	2	2	2	0	2	0	0	0	0	0	2	2	0	2	2	2	0	0	0	0	0	0	2	2	0	2	0	0	2	0	0	0	2	2	2	2	0	0	2	0	0	0	0
11q23.2	2	2	0	0	2	2	2	2	2	0	2	0	0	0	0	0	2	2	0	2	2	2	0	0	0	0	0	0	2	2	0	2	0	0	2	0	0	0	2	2	2	2	0	0	2	0	0	0	0
11q23.3	2	2	0	0	2	2	2	2	2	0	2	0	0	0	0	0	2	2	0	2	2	2	0	0	0	0	0	0	2	2	0	2	0	0	2	0	0	0	2	2	2	2	0	0	2	0	0	0	0
11q24	2	2	0	0	2	2	2	2	0	0	2	0	0	0	0	0	2	2	0	2	2	2	0	0	0	0	0	0	2	2	0	2	0	0	2	0	0	0	2	2	2	2	0	0	2	0	0	0	0
11q25	2	2	0	0	2	2	2	2	0	0	2	0	0	0	0	0	2	2	0	2	2	2	0	0	0	0	0	0	2	2	0	2	0	0	2	0	0	0	2	2	2	2	0	0	2	0	0	0	0
12p13.3	1	1	1	1	1	1	1	1	1	1	1	1	1	1	1	1	1	1	1	1	1	1	1	1	1	0	1	1	1	1	1	2	1	1	1	1	1	1	1	1	1	0	1	1	1	1	1	1	1
12p13.2	1	1	1	1	1	1	1	1	1	1	1	1	1	1	1	1	1	1	1	1	1	1	1	1	1	0	1	1	1	1	1	2	1	1	1	1	1	1	1	1	1	1	1	1	1	1	1	1	1
12p13.1	1	1	1	1	1	1	1	1	1	1	1	1	1	1	1	1	1	1	1	1	1	1	1	1	1	0	1	1	1	1	1	2	1	1	1	1	1	1	1	1	1	1	1	1	1	1	1	1	1
12p12	1	1	1	1	1	1	1	1	1	1	1	1	1	1	1	1	1	1	1	1	1	1	1	1	1	1	1	1	1	1	1	2	1	1	1	1	1	1	1	1	1	1	1	1	1	1	1	1	1
12p11	1	1	1	1	1	1	1	1	1	1	1	1	1	1	1	1	1	1	1	1	1	1	1	1	1	1	1	1	1	1	1	2	1	1	1	1	1	1	1	1	1	1	1	1	1	1	1	1	1
12q11	0	0	0	0	0	0	0	1	0	0	1	1	1	0	1	1	0	0	1	1	1	1	1	0	0	0	0	1	0	1	1	0	1	1	1	1	1	1	1	1	1	0	0	0	0	1	0	0	1
12q12	0	0	0	0	0	0	0	1	0	0	1	1	1	0	0	0	0	0	1	1	1	0	1	0	0	0	0	1	0	1	1	0	0	1	0	0	0	0	0	1	1	0	0	0	0	1	0	0	1
12q13	0	0	0	0	0	0	0	1	2	0	1	1	1	0	0	0	0	0	1	1	1	0	1	0	0	0	0	1	0	1	1	0	0	1	0	0	0	0	0	1	1	0	0	0	0	1	1	0	1
12q14.1	0	0	0	0	0	0	0	1	0	1	1	1	0	0	0	0	0	0	1	0	1	0	1	0	0	0	0	1	1	1	1	0	0	1	0	0	0	0	0	1	0	0	0	0	0	1	0	0	1
12q14.2	0	0	0	0	0	0	0	1	0	1	1	1	0	0	0	0	0	0	1	0	1	0	1	0	0	0	0	1	1	1	1	0	0	1	0	0	0	0	0	1	0	0	0	0	0	1	0	0	1
12q14.3	0	0	0	0	0	0	0	1	0	1	1	1	0	0	0	0	0	0	1	0	1	0	1	0	0	0	0	1	1	1	1	0	0	1	0	0	0	0	0	1	0	0	0	0	0	1	0	0	1
12q15	0	0	1	0	0	0	0	1	0	1	1	1	0	0	0	0	0	0	1	0	1	0	1	0	0	0	0	1	1	1	1	0	0	1	0	0	0	0	0	1	0	0	0	0	0	1	0	0	1
12q21.1	0	0	1	0	0	0	0	1	0	1	0	1	0	0	1	0	0	0	1	0	1	0	1	0	0	0	0	1	1	1	1	0	1	1	0	0	1	0	0	1	0	1	1	0	0	1	0	0	1
12q21.2	0	0	1	0	0	0	0	1	0	1	0	1	0	0	1	0	0	0	1	0	1	0	1	0	0	0	0	1	1	1	1	0	1	1	0	0	1	0	0	1	0	1	1	0	0	1	0	0	1
12q21.3	0	0	1	0	0	0	0	1	0	1	0	1	0	0	0	0	0	0	1	0	1	0	1	0	0	0	0	1	1	1	1	0	1	1	0	0	1	0	0	1	0	0	1	0	0	1	0	0	1
12q22	0	0	0	0	0	0	0	1	0	1	0	1	0	0	0	0	0	1	0	0	0	1	1	0	0	0	0	0	0	1	1	0	1	1	0	2	0	0	0	1	0	0	0	0	2	0	0	2	1
12q23	0	0	0	0	0	0	0	1	0	1	0	1	0	0	0	0	0	1	0	0	0	1	1	0	0	0	0	0	0	1	1	0	1	1	0	0	0	0	0	1	0	0	0	0	2	0	0	2	1
12q24.1	2	0	0	0	0	0	0	1	2	1	0	1	0	0	0	0	0	1	2	0	0	1	1	0	0	0	0	2	0	1	1	0	0	1	0	0	0	0	0	1	0	0	0	0	2	0	0	2	1
12q24.2	2	0	0	0	0	0	0	1	2	1	0	1	0	0	0	0	0	1	0	0	0	1	1	0	0	0	0	2	0	1	1	0	0	1	0	0	0	0	0	1	0	0	0	0	2	0	0	2	1
12q24.3	2	0	2	0	0	0	0	1	2	1	0	1	0	0	0	0	0	1	0	0	0	1	1	0	0	0	0	2	0	1	1	0	0	1	0	0	0	0	0	1	0	0	0	0	2	0	0	2	1
13q12	0	2	0	0	0	0	2	1	2	0	2	0	0	0	0	2	2	2	0	2	2	2	0	2	0	0	2	1	0	2	0	0	0	0	2	0	1	0	2	2	0	0	0	0	2	0	0	1	2
13q13	0	2	0	0	0	0	2	1	0	0	2	0	0	0	0	2	2	2	0	2	2	2	0	2	0	0	2	1	0	2	0	0	0	0	2	0	1	0	2	2	0	0	0	0	2	0	0	1	2
13q14.1	0	2	0	0	0	0	2	1	0	0	2	0	0	1	0	2	2	2	0	2	2	2	0	2	0	0	2	1	0	2	0	0	0	0	2	0	1	0	2	2	0	0	0	0	2	0	0	1	2
13q14.2	0	2	0	0	0	0	2	1	0	0	2	0	0	1	0	2	2	2	0	2	2	2	0	2	0	0	2	1	0	2	0	0	0	0	2	0	1	0	2	2	0	0	0	0	2	0	0	1	2
13q14.3	0	2	0	0	0	0	2	1	2	0	2	0	0	1	0	2	2	2	0	2	2	2	0	2	0	0	2	1	0	2	0	0	0	0	2	0	1	0	2	2	0	1	0	0	2	0	0	1	2
13q21.1	0	2	1	0	0	0	2	2	0	0	2	0	0	1	0	2	2	2	0	2	2	2	0	2	0	0	2	1	0	2	0	0	0	0	2	1	1	0	2	2	0	1	1	0	2	0	0	1	2
13q21.2	0	2	1	0	0	0	2	2	0	0	2	0	0	1	0	2	2	2	0	2	2	2	0	2	0	0	2	1	0	2	0	0	0	0	2	0	1	0	2	2	2	1	1	0	2	0	0	1	2
13q21.3	0	2	1	0	0	0	2	2	0	0	2	0	0	1	0	2	2	2	0	2	2	2	0	2	0	0	2	1	0	2	0	0	0	0	2	0	1	0	2	2	2	1	1	0	2	0	0	1	2
13q22.1	0	2	0	0	0	0	2	2	1	0	2	0	0	1	0	2	2	2	0	2	2	2	0	2	2	0	2	1	0	2	0	0	0	0	2	0	1	0	2	2	2	0	1	0	2	0	0	1	2
13q22.2	0	2	0	0	0	0	2	2	1	0	2	0	0	1	0	2	2	2	0	2	2	2	0	2	2	0	2	1	0	2	0	0	0	0	2	0	1	0	2	2	2	0	1	0	2	0	0	1	2
13q22.3	0	2	0	0	0	0	2	2	1	0	2	0	0	1	0	2	2	2	0	2	2	2	0	2	2	0	2	1	0	2	0	0	0	0	2	0	1	0	2	2	2	0	1	0	2	0	0	1	2
13q31	0	2	0	0	0	0	0	2	0	0	2	0	0	0	0	2	2	2	0	2	2	2	0	2	2	0	2	1	0	2	0	0	0	0	2	0	1	0	2	2	2	0	0	0	2	0	0	1	2
13q32	0	2	0	0	0	2	0	2	2	0	2	0	0	0	0	2	2	2	0	2	2	2	0	2	2	0	2	1	0	2	0	0	0	0	2	0	1	0	2	2	2	0	0	0	2	0	0	1	2
13q33	0	2	0	0	0	2	0	2	0	0	2	0	0	0	0	2	2	2	0	2	2	2	0	2	2	0	2	1	0	2	0	0	0	0	2	0	1	0	2	2	0	0	0	0	2	0	0	1	2
13q34	0	2	0	0	0	0	0	2	0	0	2	0	0	0	0	2	2	2	0	2	2	2	0	2	2	0	2	1	0	2	0	0	0	0	2	0	1	0	2	2	0	0	0	0	2	0	0	1	2
14q11	0	0	0	0	0	0	0	0	2	0	0	0	0	0	0	0	0	0	0	0	0	0	1	0	0	0	1	0	0	1	0	0	0	2	0	0	0	0	0	1	1	0	0	0	1	0	0	0	0
14q12	0	0	0	0	0	1	0	0	1	0	0	0	0	0	0	0	0	0	0	0	0	0	1	0	0	0	1	0	0	1	0	0	0	2	0	0	0	0	0	1	1	1	0	0	1	0	0	0	0
14q13	0	0	0	0	0	1	0	0	0	0	0	0	0	0	0	0	0	0	0	0	0	0	1	0	0	0	1	0	0	1	0	0	0	2	0	0	0	0	0	1	0	0	0	0	1	0	0	0	0
14q21	0	0	0	0	1	1	0	0	1	0	0	1	0	0	0	0	0	0	0	0	0	0	1	0	0	0	1	0	0	1	0	0	0	2	0	0	0	0	0	1	0	0	0	0	1	0	0	0	1
14q22	0	0	0	0	1	1	0	1	0	0	0	1	0	0	0	0	0	1	0	0	0	0	1	1	0	2	1	0	0	1	0	0	0	2	0	0	0	0	0	1	0	0	0	0	1	0	0	0	0
14q23	0	0	0	0	1	1	0	1	0	0	0	1	0	0	0	0	0	1	0	0	0	0	1	1	0	2	1	0	0	1	0	0	0	2	1	0	0	0	0	1	0	0	0	0	1	0	0	0	0
14q24.1	0	0	0	0	1	1	0	1	0	0	0	1	0	0	0	0	0	1	0	0	0	0	1	1	0	2	1	0	0	1	0	0	0	2	1	0	0	0	0	1	0	0	0	0	1	0	0	0	0
14q24.2	0	0	0	0	1	1	0	1	0	0	0	1	0	0	0	0	0	1	0	0	0	0	1	1	0	2	1	0	0	1	0	0	0	2	1	0	0	0	0	1	0	0	0	0	1	0	0	0	0
14q24.3	0	0	0	0	1	1	0	1	0	0	0	1	0	0	0	0	0	1	0	0	0	0	1	1	0	2	1	0	0	1	0	0	0	2	1	1	0	0	0	1	1	0	0	0	1	0	0	0	0
14q31	0	0	1	0	1	0	0	1	0	0	0	1	0	0	0	0	0	1	0	0	0	0	1	1	0	0	1	0	0	1	0	0	0	2	1	1	0	0	0	1	0	0	0	0	1	0	0	0	0
14q32	0	0	0	0	1	1	0	1	0	0	0	1	0	0	0	0	0	1	0	0	0	0	1	1	0	0	1	0	0	1	0	0	0	2	1	1	0	0	0	1	0	0	0	0	1	0	0	0	0
15q11	0	0	2	0	1	0	0	0	2	0	2	0	0	0	0	2	0	0	0	0	0	0	0	0	0	0	0	0	1	2	0	0	0	2	1	2	0	0	0	0	0	0	0	0	1	0	0	0	0
15q12	0	0	0	0	1	0	0	0	2	0	2	0	0	0	0	2	0	0	0	0	0	0	0	0	0	0	0	0	1	2	0	0	0	2	1	2	0	0	0	0	0	0	0	0	1	0	0	0	0
15q13	0	0	0	0	1	0	0	0	2	0	2	0	0	0	0	2	0	0	0	0	0	0	0	0	0	0	0	0	1	2	0	0	0	2	1	2	0	0	0	0	0	0	0	0	1	0	0	0	0
15q14	0	0	0	0	1	0	0	0	2	0	2	0	0	0	0	2	0	0	0	0	0	0	0	0	0	0	0	0	1	2	0	0	0	2	1	2	0	0	0	2	0	0	0	0	1	0	0	0	0
15q15	0	0	0	0	1	0	0	0	0	0	2	0	0	0	0	2	0	0	0	0	0	0	0	0	0	0	0	0	1	2	0	0	0	2	1	0	0	0	0	2	0	0	0	0	1	0	0	0	0
15q21.1	0	0	1	0	1	0	0	0	1	0	2	0	0	0	0	2	0	0	0	0	0	1	0	0	0	0	0	0	1	2	0	0	0	2	1	0	0	0	0	2	0	0	0	0	1	0	0	0	0
15q21.2	0	0	1	0	1	0	0	0	1	0	2	0	0	0	0	2	0	0	0	0	0	1	0	0	0	0	0	0	1	2	0	0	0	2	1	0	0	0	0	2	0	0	0	0	1	0	0	0	0
15q21.3	0	0	1	0	1	0	0	0	1	0	2	0	0	0	0	2	0	0	0	0	0	1	0	0	0	0	0	0	1	2	0	0	0	2	1	0	0	0	0	2	0	0	0	0	1	0	0	0	0
15q22	0	0	0	0	1	0	0	0	0	0	2	0	0	0	0	2	0	0	0	0	0	0	0	0	1	0	0	0	1	2	1	2	0	2	1	0	0	0	0	2	0	2	0	0	1	0	0	0	0
15q23	0	0	0	0	1	0	0	0	0	0	2	0	0	0	0	2	0	0	0	0	0	0	0	0	1	0	0	0	1	2	1	2	0	2	1	0	0	0	0	2	0	2	0	0	1	0	0	0	0
15q24	0	0	0	0	1	0	0	0	0	0	2	0	0	0	0	2	0	0	0	0	0	0	0	0	1	0	0	0	1	2	1	2	0	2	1	0	0	0	0	2	0	2	0	0	1	0	0	0	0
15q25	0	0	0	0	1	0	0	0	0	0	2	0	0	0	0	2	0	0	0	0	0	0	0	0	0	0	0	0	0	2	1	2	0	2	1	0	0	0	0	0	2	2	0	0	1	0	0	0	0
15q26	0	0	0	0	1	0	0	0	0	0	2	0	0	0	0	2	0	0	0	0	0	0	0	0	0	0	0	0	0	2	1	2	0	2	1	2	0	0	0	0	2	2	0	0	1	0	0	0	0
16p13.3	0	1	0	0	0	0	2	1	2	2	0	0	0	2	0	0	0	0	0	0	2	0	2	0	0	0	0	2	0	2	0	0	0	0	0	2	0	0	0	1	0	2	2	2	2	2	0	0	2
16p13.2	0	1	0	0	0	0	2	1	2	2	0	0	0	2	0	0	0	0	0	0	2	0	2	0	0	0	0	2	0	2	0	0	0	0	0	2	0	0	0	1	0	2	2	2	2	2	0	0	2
16p13.1	0	1	0	0	0	0	2	1	2	2	0	0	0	2	0	0	0	0	0	0	2	0	2	0	0	0	0	2	0	2	0	0	0	0	0	0	0	0	0	1	0	2	2	2	2	2	0	0	2
16p12	0	1	0	0	0	0	2	1	2	2	0	0	0	2	0	0	0	0	0	0	2	0	2	0	0	0	0	2	0	2	0	0	0	0	0	2	0	0	0	1	0	2	2	2	0	2	2	0	2
16p11	0	1	0	0	0	0	2	1	1	2	0	0	0	2	0	0	0	0	0	0	2	0	2	0	0	0	0	2	0	2	0	0	0	0	0	0	0	0	0	1	0	2	2	2	0	2	2	0	2
16q12	0	1	0	0	0	0	2	0	0	0	0	0	0	2	0	0	0	1	0	0	2	2	2	1	0	0	2	0	0	2	1	0	0	0	0	0	0	0	0	1	0	2	2	0	0	0	2	0	2
16q21	0	1	0	0	0	0	2	0	0	0	0	0	0	2	0	0	0	1	0	0	0	2	2	1	0	0	2	0	0	2	1	0	0	0	0	2	0	0	0	0	0	2	2	0	0	0	2	0	2
16q22.1	0	1	0	0	0	0	2	0	2	0	0	0	0	2	0	0	0	1	0	0	0	2	2	1	0	0	2	0	0	2	1	0	0	0	0	2	0	0	0	2	0	2	2	0	0	0	2	0	2
16q22.2	0	1	0	0	0	0	2	0	2	0	0	0	0	2	0	0	0	1	0	0	0	2	2	1	0	0	2	0	0	2	1	0	0	0	0	2	0	0	0	2	0	2	2	0	0	0	2	0	2
16q22.3	0	1	0	0	0	0	2	0	2	0	0	0	0	2	0	0	0	1	0	0	0	2	2	1	0	0	2	0	0	2	1	0	0	0	0	2	0	0	0	2	0	2	2	0	0	0	2	0	2
16q23	0	1	2	0	0	0	2	0	2	0	0	0	0	2	0	0	0	1	0	0	0	2	2	1	0	0	2	0	0	2	1	0	0	0	0	2	0	0	0	0	0	2	2	0	0	0	2	0	2
16q24	0	1	0	0	0	0	2	0	2	0	0	0	0	2	0	0	0	1	0	0	0	2	2	1	0	0	2	0	0	2	1	0	0	0	0	2	0	0	0	0	0	2	2	0	0	0	2	0	2
17p13	2	0	0	0	0	2	0	1	2	0	0	2	0	2	0	2	2	0	0	0	2	0	0	0	0	2	0	0	0	2	0	0	0	0	0	0	0	0	0	2	1	0	0	0	0	0	0	0	0
17p12	2	0	0	0	0	2	0	1	2	0	0	2	0	2	0	2	2	0	0	0	2	0	0	0	0	2	0	0	0	2	0	0	0	0	0	0	0	0	0	2	1	0	0	0	0	0	0	0	0
17p11	2	0	2	0	0	2	0	1	2	0	0	2	0	2	0	2	2	0	0	0	2	0	0	0	0	2	0	0	0	2	0	0	0	0	0	0	0	0	0	2	1	2	0	0	0	0	0	0	0
17q11	0	1	0	0	0	0	0	0	0	0	0	0	0	2	0	0	0	0	0	0	2	0	0	0	0	2	0	0	0	0	0	0	0	0	0	0	0	0	0	0	1	2	0	0	0	2	0	0	0
17q12	0	1	0	0	0	0	0	0	0	0	0	0	0	2	0	0	0	0	0	0	2	0	0	0	0	2	0	0	0	0	0	0	0	0	0	0	0	0	0	0	1	2	0	0	0	2	0	0	0
17q21.1	0	1	0	0	0	2	0	0	2	0	0	0	0	2	0	0	0	0	0	0	2	0	0	0	0	0	0	0	0	0	0	0	1	1	0	0	0	0	0	0	1	0	0	0	0	2	0	0	0
17q21.2	0	1	0	0	0	2	0	0	2	0	0	0	0	2	0	0	0	0	0	0	2	0	0	0	0	0	0	0	0	0	0	0	1	1	0	0	0	0	0	0	1	2	0	0	0	2	0	0	0
17q21.3	0	1	0	0	0	2	0	0	2	0	0	0	0	2	0	0	0	0	0	0	0	0	0	0	0	2	0	0	0	0	0	0	1	1	0	0	0	0	0	0	1	0	0	0	0	2	0	0	0
17q22	0	1	0	0	0	2	0	0	2	0	0	0	0	2	0	0	0	0	0	0	0	0	0	0	0	2	0	0	0	0	0	0	1	1	0	0	0	0	0	0	1	0	0	0	0	2	0	0	0
17q23	0	1	0	0	0	2	0	0	2	0	0	0	0	2	0	0	0	0	0	0	0	0	0	0	0	2	0	0	0	0	0	0	1	1	0	0	0	0	0	0	1	0	0	0	0	2	0	0	0
17q24	0	1	0	0	0	2	0	0	2	0	0	0	0	2	0	0	0	0	0	0	0	0	0	0	0	2	0	0	0	0	0	0	1	1	0	0	0	0	0	0	1	0	0	0	0	2	0	0	0
17q25	0	1	0	0	0	2	0	0	2	0	0	0	0	2	0	0	0	0	0	0	0	0	0	0	0	2	0	0	0	0	0	0	1	1	0	0	0	0	0	0	1	0	0	0	0	2	0	0	0
18p11.32	2	2	0	0	2	2	0	1	1	0	0	2	0	0	0	2	2	2	0	2	2	2	2	2	0	2	0	0	0	0	0	0	0	2	2	0	0	0	2	2	1	0	0	2	0	0	2	1	0
18p11.31	2	2	2	0	2	2	0	1	1	0	0	2	0	0	0	2	2	2	0	2	2	2	2	2	0	2	0	0	0	0	0	0	0	2	2	0	0	0	2	2	1	0	0	2	0	0	2	1	0
18p11.2	0	2	0	0	2	2	0	1	2	0	0	2	0	0	0	2	2	2	0	2	2	2	2	2	0	2	0	0	0	0	0	0	0	2	2	2	0	0	2	2	2	2	0	2	0	0	2	1	0
18q11	0	2	0	0	2	2	2	2	1	0	0	0	0	0	0	0	2	2	0	2	2	2	2	2	0	2	0	0	0	2	0	0	2	2	2	0	0	2	2	0	2	0	0	0	2	0	2	1	0
18q12.1	0	2	0	0	2	2	2	2	1	0	0	0	0	0	2	0	2	2	0	2	2	2	2	2	0	2	0	0	0	2	0	0	2	2	2	0	0	2	2	0	2	0	0	0	2	0	2	1	0
18q12.2	0	2	0	0	2	2	2	2	1	0	0	0	0	0	2	0	2	2	0	2	2	2	2	2	0	2	0	0	0	2	0	0	2	2	2	0	0	2	2	0	2	0	0	0	2	0	2	1	0
18q12.3	0	2	0	0	2	2	2	2	1	0	0	0	0	0	2	0	2	2	0	2	2	2	2	2	0	0	0	0	0	2	0	0	2	2	2	0	0	2	2	0	2	2	0	0	2	0	2	1	0
18q21	0	2	0	0	2	2	2	2	1	0	0	0	0	0	2	0	2	2	0	2	2	2	2	2	0	2	0	0	0	2	0	0	2	2	2	2	0	2	2	0	2	2	0	0	2	0	2	1	0
18q22.1	2	2	0	0	2	2	2	2	1	0	0	0	0	0	0	0	2	2	0	2	2	2	2	2	0	2	0	0	0	2	0	0	2	2	2	0	0	2	2	0	2	2	0	0	2	0	2	1	0
18q22.2	2	2	0	0	2	2	2	2	1	0	0	0	0	0	0	0	2	2	0	2	2	2	2	2	0	2	0	0	0	2	0	0	2	2	2	0	0	2	2	0	2	0	0	0	2	0	2	1	0
18q22.3	2	2	0	0	2	2	2	2	1	0	0	0	0	0	0	0	2	2	0	2	2	2	2	2	0	2	0	0	0	2	0	0	2	2	2	0	0	2	2	0	2	0	0	0	2	0	2	1	0
18q23	2	2	0	0	2	2	2	2	0	0	0	0	0	0	0	0	2	2	0	2	2	2	2	2	0	2	0	0	0	2	0	0	2	2	2	0	0	2	2	0	2	0	0	0	2	0	2	1	0
19p13.3	0	1	2	0	0	0	0	1	0	0	2	2	0	2	2	2	0	1	0	0	0	1	0	0	0	2	0	2	0	0	0	0	0	2	0	0	2	0	0	0	2	0	2	2	0	0	2	0	2
19p13.2	0	1	0	0	0	0	0	1	0	0	2	2	0	2	2	2	0	1	0	0	0	1	0	0	0	2	0	2	0	0	0	0	0	2	0	2	2	0	0	0	2	2	2	2	0	0	2	0	2
19p13.1	0	1	2	0	0	0	0	1	0	0	2	0	0	2	2	2	0	1	0	0	0	1	0	0	0	2	0	2	0	0	0	0	0	2	0	0	2	0	0	0	2	0	2	2	0	0	2	0	2
19p12	0	1	0	0	0	0	0	1	0	0	2	0	0	2	2	2	0	1	0	0	0	1	0	0	0	2	0	2	0	0	0	0	0	2	0	0	2	0	0	0	2	0	0	2	0	0	2	0	2
19q13.1	0	1	2	0	0	0	0	1	2	0	2	0	0	2	2	2	0	1	0	0	0	1	0	0	0	0	0	2	0	2	0	0	0	2	0	0	2	0	0	0	2	2	0	2	0	0	2	2	2
19q13.2	0	1	0	0	0	0	0	1	0	0	2	0	0	2	2	2	1	1	0	0	0	1	0	0	0	0	0	2	0	2	0	0	0	2	0	2	2	0	0	1	2	2	0	2	0	0	2	2	2
19q13.3	0	1	0	0	0	0	0	1	0	0	2	0	0	2	2	2	1	1	0	0	0	1	0	0	0	0	0	2	0	2	0	0	0	2	0	2	2	0	0	1	2	2	0	2	0	0	2	2	2
19q13.4	0	1	2	0	0	0	0	1	0	0	2	0	0	2	2	2	1	1	0	0	0	1	0	0	0	0	0	2	0	2	0	0	0	2	0	2	2	0	0	1	2	0	0	2	0	0	2	2	2
20p13	0	0	0	0	0	0	0	1	0	0	1	0	0	2	0	0	0	1	0	0	0	1	0	0	2	0	0	2	0	0	0	0	0	1	0	0	0	0	0	2	2	0	0	0	0	1	2	0	0
20p12	0	0	0	0	0	0	0	1	1	0	1	0	0	2	0	0	0	1	0	0	0	1	0	0	2	0	0	2	0	0	0	0	0	1	0	0	0			2	2	0	0	0	0	1	2	0	0
20q11.2	0	0	2	0	0	0	0	1	0	0	2	0	0	2	0	0	0	1	0	0	0	1	0	0	0	0	0	2	0	0	0	0	0	1	0	0	2	0	0	0	2	0	0	0	0	2	2	0	0
20q12	0	0	0	0	0	0	0	1	2	0	2	0	0	2	0	0	0	0	0	0	0	1	0	0	0	0	0	2	0	0	0	0	0	1	0	0	2	0	0	0	2	2	0	0	0	2	2	0	0
20q13.1	0	0	2	0	0	0	0	1	0	0	2	0	0	2	0	0	0	0	0	0	0	1	0	0	0	0	0	2	0	0	0	0	0	1	0	0	2	0	0	0	2	2	0	0	0	2	2	0	0
20q13.2	0	0	2	0	0	0	0	1	0	0	2	0	0	2	0	0	0	0	0	0	0	1	0	0	0	0	0	2	0	0	0	0	0	1	0	0	0	0	0	0	2	2	0	0	0	2	2	0	0
20q13.3	0	0	2	0	0	0	0	1	2	0	2	0	0	2	0	0	0	0	0	0	0	1	0	0	0	0	0	2	0	0	0	0	0	1	0	0	0	0	0	0	2	2	0	0	0	2	2	0	0
21q11	0	0	1	0	1	1	1	1	0	0	1	1	0	0	0	2	1	0	0	1	1	1	1	0	0	0	1	2	0	0	0	0	0	1	1	0	1	0	0	0	1	1	2	0	0	1	1	0	1
21q21	0	0	1	0	1	1	1	1	0	0	1	1	0	0	0	2	1	0	0	1	1	1	1	0	0	0	1	2	0	0	0	0	0	1	1	1	1	0	0	0	1	0	2	0	0	1	1	0	1
21q22.1	0	0	1	0	1	1	1	1	0	0	1	1	0	0	0	2	1	1	0	1	1	1	1	0	0	0	1	2	0	0	0	0	0	1	1	0	1	0	1	1	1	0	2	0	0	1	1	0	1
21q22.2	0	0	1	0	1	1	1	1	0	0	1	1	0	0	0	2	1	1	0	1	1	1	1	0	0	0	1	2	0	0	0	0	0	1	1	0	1	0	1	1	1	0	2	0	0	1	1	0	1
21q22.3	0	0	1	0	1	1	1	1	0	0	1	1	0	0	0	2	1	1	0	1	1	1	1	0	0	0	1	2	0	0	0	0	0	1	1	0	1	0	1	1	1	0	2	0	0	1	1	0	1
22q11	1	0	2	0	0	0	1	1	2	0	0	0	0	2	0	2	0	0	0	0	0	0	0	0	0	0	1	2	0	2	0	0	0	1	1	2	2	0	0	1	2	2	0	2	0	1	1	2	2
22q12	1	0	2	0	0	0	1	1	2	0	0	0	0	2	0	2	0	0	0	0	0	0	0	0	0	0	1	2	0	2	0	0	0	1	1	1	2	0	0	1	0	2	0	2	0	1	1	2	2
22q13	0	0	2	0	0	0	1	1	2	0	0	2	0	2	0	2	1	0	0	1	1	1	0	0	0	0	1	2	0	2	0	0	0	1	1	0	2	0	1	1	0	2	0	2	0	1	1	2	2
Xp22.3	0	0	0	0	0	0	2	1	1	0	0	2	1	2	0	0	0	1	0	1	1	0	1	0	0	0	0	0	0	1	1	0	0	0	0	0	1	0	0	0	0	0	2	1	0	1	1	0	0
Xp22.2	0	1	0	0	0	0	2	1	1	0	0	2	1	2	0	0	0	1	0	1	1	0	1	0	0	0	0	0	0	1	1	0	0	0	0	0	1	0	0	0	0	0	2	1	0	1	1	0	0
Xp22.1	0	1	0	0	0	0	2	1	1	0	0	2	1	2	0	0	0	1	0	1	1	0	1	0	0	0	0	0	0	1	1	0	0	0	0	1	1	0	0	0	0	1	2	1	0	1	1	0	0
Xp21.3	0	1	1	0	0	0	2	1	0	2	0	0	0	2	0	0	0	1	0	1	1	0	1	0	0	0	0	0	0	1	1	0	1	0	0	1	1	0	0	0	1	0	2	1	0	1	1	0	0
Xp21.2	0	1	1	0	0	0	2	1	0	2	0	0	0	2	0	0	0	1	0	1	1	0	1	0	0	0	0	0	0	1	1	0	1	0	0	0	1	0	0	0	1	0	2	1	0	1	1	0	0
Xp21.1	0	1	1	0	0	0	2	1	0	2	0	0	0	2	0	0	0	1	0	1	1	0	1	0	0	0	0	0	0	1	1	0	1	0	0	0	1	0	0	0	1	0	2	1	0	1	1	0	0
Xp11.4	0	1	1	0	0	0	2	1	1	2	0	0	1	0	0	1	0	1	0	1	1	0	1	1	0	0	0	0	0	1	1	0	1	0	0	1	1	0	0	0	0	2	2	1	0	1	1	0	0
Xp11.3	0	1	1	0	0	0	2	1	1	2	0	0	1	0	0	1	0	1	0	1	1	0	1	1	0	0	0	0	0	1	1	0	1	0	0	1	1	0	0	0	0	2	2	1	0	1	1	0	0
Xp11.2	0	1	1	0	0	0	2	1	1	2	0	0	1	0	0	1	0	1	0	1	1	0	1	1	0	0	0	0	0	1	1	1	1	0	0	1	1	0	0	0	0	2	2	1	0	1	1	0	0
Xq12	0	1	1	0	0	0	2	1	1	2	1	0	1	1	0	1	0	1	0	1	1	1	1	1	0	0	0	0	0	1	1	1	0	0	0	1	0	1	0	0	0	0	2	1	0	1	1	0	0
Xq13.1	0	1	1	0	0	0	2	1	1	2	1	0	1	1	0	1	0	1	0	1	1	1	1	1	0	0	0	0	0	1	1	1	0	0	0	1	0	1	0	0	0	1	2	1	0	1	1	0	0
Xq13.2	0	1	1	0	0	0	2	1	1	2	1	0	1	1	0	1	0	1	0	1	1	1	1	1	0	0	0	0	0	1	1	1	0	0	0	1	0	1	0	0	0	1	2	1	0	1	1	0	0
Xq13.3	0	1	0	0	0	0	2	1	1	2	1	0	1	1	0	1	0	1	0	1	1	1	1	1	0	0	0	0	0	1	1	1	0	0	0	0	0	1	0	0	1	0	2	1	0	1	1	0	0
Xq21.3	0	1	1	0	0	0	2	1	1	2	1	0	1	1	0	1	0	1	0	1	1	1	1	1	0	0	0	1	0	1	1	1	1	0	0	1	0	1	0	0	1	1	2	1	1	1	1	0	0
Xq21.2	0	1	1	0	0	0	2	1	1	2	1	0	1	1	0	1	0	1	0	1	1	1	1	1	0	0	0	1	0	1	1	1	1	0	0	1	0	1	0	0	1	0	2	1	1	1	1	0	0
Xq21.1	0	1	1	0	0	0	2	1	1	2	1	0	1	1	0	1	0	1	0	1	1	1	1	1	0	0	0	1	0	0	1	1	1	0	0	1	0	1	0	0	1	0	2	1	1	1	1	0	0
Xq22	0	1	1	0	0	0	2	1	1	2	1	0	1	0	0	1	0	1	0	1	1	1	1	1	0	0	0	1	0	0	1	1	1	0	0	0	0	1	0	0	1	1	2	1	0	1	1	0	0
Xq23	0	1	1	0	0	0	2	1	1	2	0	0	1	0	0	1	0	1	0	1	1	1	1	1	0	0	0	1	0	1	1	0	1	0	0	1	0	1	0	0	0	2	2	1	0	1	1	0	0
Xq24	0	1	1	0	0	0	2	1	1	2	0	0	1	0	0	1	0	1	0	1	1	1	1	1	0	0	0	1	0	1	1	0	1	0	0	0	0	1	0	0	0	2	2	1	0	1	1	0	0
Xq25	0	1	1	0	0	0	2	1	1	2	0	0	1	0	0	1	0	1	0	1	1	1	1	1	0	0	0	1	0	1	1	0	1	0	0	0	0	1	0	0	0	0	2	1	2	1	1	0	0
Xq26	0	1	1	0	0	0	2	1	1	2	0	0	1	0	0	1	0	1	0	1	1	1	1	1	0	0	0	1	0	1	1	0	1	0	0	0	0	1	0	0	0	1	2	1	2	1	1	0	0
Xq27	0	1	0	0	0	0	2	1	1	2	0	0	1	0	0	1	0	1	0	1	1	1	1	1	0	0	0	1	0	1	1	0	1	0	0	0	0	1	0	0	1	1	2	1	2	1	1	0	0
Xq28	0	1	0	0	0	0	2	1	1	2	0	0	1	0	0	1	0	1	0	1	1	1	1	1	0	0	0	1	0	1	1	0	1	0	0	0	0	1	0	0	0	0	2	1	2	1	1	0	0
0	0	0	0	0	0	0	0	0	0	0	0	0	0	0	0	0	0	0	0	0	0	0	0	0	0	0	0	0	0	0	0	0	0	0	0	0	0	0	0	0	0	0	0	0	0	0	0	0	0
0	0	0	0	0	0	0	0	0	0	0	0	0	0	0	0	0	0	0	0	0	0	0	0	0	0	0	0	0	0	0	0	0	0	0	0	0	0	0	0	0	0	0	0	0	0	0	0	0	0
Yp11	0	0	0	0	0	0	0	0	0	0	0	0	2	0	0	0	0	0	0	0	0	0	0	0	0	0	0	1	0	0	0	0	0	0	0	0	0	0	0	0	0	0	0	0	0	1	0	0	0
Yq11-q12	0	0	0	0	0	0	0	0	0	0	0	0	2	0	0	0	0	0	0	0	0	0	0	0	0	0	0	1	0	0	0	0	0	0	0	0	0	0	0	0	0	0	0	0	0	1	0	0	0
[truncated: 53 more columns]
